# Supplementary material for: Kazak mitochondrial genomes provide insights into the human population history of Central Eurasia
Source: PLoS One. 2022 Nov 29;17(11):e0277771. doi: 10.1371/journal.pone.0277771 (PMC9707748; doi:10.1371/journal.pone.0277771)
Supplement: S1 Table — (XLSX) [file pone.0277771.s003.xlsx]

## Sheet: Sheet 1 - Supplementary Table 1
	Supplementary Table 1. Number of individuals surveyed from each of the four clans at the sampling sites
	Count	Oblast/Country	District/City	Center	Alban	Jalayir	Shapirashti	Suan	Total
	1	Almati	Engbekshi Kazak	Esik		1			1
	2	Almati	Talghar	Talghar		2			2
	3	Almati	Ile	Ötegen Batir			1		1
	4	Almati	Almati	NA		1			1
	5	Almati	Karasay	Kaskeleng			2		2
	6	Almati	Jambil	Uzinaghash			52		52
	7	Almati	Balkash	Bakanas	1	23			24
	8	Almati	Karatal	Üshtöbe	2	15		3	20
	9	Almati	Köksuu	Balpik By	1	18		3	22
	10	Almati	Taldikorghan	NA		4		1	5
	11	Almati	Eskeldi	Karabulak		4			4
	12	Almati	Kerbulak	Sarözek		5			5
	13	Almati	Panfilov	Jarkent	1			16	17
	14	Almati	Kegen	Kegen	17				17
	15	Almati	Rayimbek	Narinkol	7				7
	16	Jambil	Korday	Korday	1		1	2	4
	17	Jambil	Iriskul	Kulan	1				1
	18	Jambil	Talas	Karatau	0		1		1
	19	Kizilorda	Kizilorda	NA	0	2			2
	20	Turkestan	Turkestan	NA	0	1	2		3
	21	Uzbekstan	Tashkent	NA	1				1
	22	China	Xinjiang	NA	3			1	4
	23	Ambiguous*	NA	NA					4
		Nr. of Samples from Each Clan			35	76	59	26
				Total number of samples from Jetisuu:					200
	* The four samples with ambiguous clan identities, i.e. KZ001-004;
