# Supplementary material for: Kazak mitochondrial genomes provide insights into the human population history of Central Eurasia
Source: PLoS One. 2022 Nov 29;17(11):e0277771. doi: 10.1371/journal.pone.0277771 (PMC9707748; doi:10.1371/journal.pone.0277771)
Supplement: S2 Table — (XLSX) [file pone.0277771.s004.xlsx]

## Sheet: Sheet 1 - Supplementary Table 2
	Supplementary Table 2. Information on the Jetisuu Samples (N=80) Genotyped via the GenoChip Microarray
	Count	SubCount	Sample ID	GID	GRC	mtDNA Ht	Gender	Clan	Oblast	District
	1	1	AL001	AC37JTJ3CT	GRC16875847	H9a	Male	Alban	Almati	Rayimbek
	2	2	AL002	ACD3LL4PN3	GRC16875903	R	Male	Alban	Almati	Kegen
	3	3	AL003	ACK5Y36DVN	GRC16875919	G2a2a	Male	Alban	Almati	Kegen
	4	4	AL004	ACF3J38894	GRC16875908	R0a'b	Male	Alban	Almati	Kegen
	5	5	AL005	ACU5Q94L44	GRC16875935	H	Male	Alban	Almati	Kegen
	6	6	AL006	AC7638Q9L3	GRC16875877	A5b1b	Male	Alban	Almati	Rayimbek
	7	7	AL007	ACPPFSTXHN	GRC16875928	H	Male	Alban	Almati	Kegen
	8	8	AL008	ACFJANVJD6	GRC16875910	U7a	Male	Alban	Almati	Kegen
	9	9	AL009	AC4EBNDJ37	GRC16875854	C4a2c	Male	Alban	Almati	Kegen
	10	10	AL010	ACQ55T8YRH	GRC16875929	U5a1g2	Male	Alban	Almati	Kegen
	11	11	AL011	ACLEFVQV85	GRC16875922	N9a1	Male	Alban	Almati	Kegen
	12	12	AL012	AC53B47545	GRC16875857	H	Male	Alban	Almati	Kegen
	13	13	AL013	AC57PY4999	GRC16875859	R2	Male	Alban	China	Tekes
	14	14	AL014	ACG96S8N4B	GRC16875917	A	Male	Alban	Almati	Kegen
	15	15	AL015	ACG5DVUT47	GRC16875915	R9c	Male	Alban	Jambil	Iriskul
	16	1	JA001	AC6843CYU5	GRC16875868	T2c1	Male	Jalayir	Almati	Balkash
	17	2	JA002	AC6DH8597X	GRC16875869	T2c1a	Male	Jalayir	Almati	Balkash
	18	3	JA003	AC66L6K363	GRC16875866	K1a4	Male	Jalayir	Almati	Balkash
	19	4	JA004	ACBVK4358T	GRC16875898	U2e2a1	Male	Jalayir	Almati	Balkash
	20	5	JA005	AC4946775G	GRC16875851	D4	Male	Jalayir	Almati	Balkash
	21	6	JA006	ACT6MD53UK	GRC16875932	D4a3b	Male	Jalayir	Almati	Engbekshi Kazak
	22	7	JA007	AC6MP4YPEC	GRC16875872	G3a2	Male	Jalayir	Almati	Balkash
	23	8	JA008	AC3J9U9684	GRC16875849	H6a1b	Male	Jalayir	Almati	Balkash
	24	9	JA009	ACBRB9VV69	GRC16875897	G2a	Male	Jalayir	Almati	Taldikorghan
	25	10	JA010	AC5C8BP6XH	GRC16875861	C4a1a4	Male	Jalayir	Almati	Balkash
	26	11	JA011	ACN76KN5KC	GRC16875924	F1b1	Male	Jalayir	Almati	Köksuu
	27	12	JA012	AC794G3645	GRC16875880	H13a1d	Male	Jalayir	Almati	Kerbulak
	28	13	JA013	AC954693RM	GRC16875893	C4b6	Male	Jalayir	Almati	Kerbulak
	29	14	JA014	ACDCP7A9LR	GRC16875905	F1a1	Male	Jalayir	Kizilorda	Kizilorda
	30	15	JA015	ACFM6K3559	GRC16875912	D5b1	Male	Jalayir	Almati	Almati
	31	16	JA016	AC76FQ44X9	GRC16875879	D4	Male	Jalayir	Almati	Eskeldi
	32	17	JA017	AC43SJ6K84	GRC16875850	R	Male	Jalayir	Almati	Talghar
	33	18	JA018	AC63C3SED5	GRC16875864	A	Male	Jalayir	Almati	Talghar
	34	19	JA019	ACXM8H97QN	GRC16875941	C4a1a4	Male	Jalayir	Almati	Köksuu
	35	20	JA020	AC356344H5	GRC16875845	G2a	Male	Jalayir	Almati	Köksuu
	36	21	JA021	AC5R4K5N5M	GRC16875863	A12a	Male	Jalayir	Almati	Köksuu
	37	22	JA022	ACC7DE8485	GRC16875900	HV2a1	Male	Jalayir	Almati	Köksuu
	38	23	JA023	ACUD5A88MU	GRC16875936	H1	Male	Jalayir	Almati	Balkash
	39	24	JA024	AC674J93EG	GRC16875867	F1b1	Male	Jalayir	Almati	Kerbulak
	40	25	JA025	ACF3PTV46M	GRC16875909	M5d	Male	Jalayir	Almati	Balkash
	41	1	SH001	ACL7KM8E8X	GRC16875921	D4b2b	Male	Shapirashti	Almati	Jambil
	42	2	SH002	ACFM647LE3	GRC16875911	T2	Male	Shapirashti	Almati	Jambil
	43	3	SH003	AC4YV8XF77	GRC16875856	D4e5a	Male	Shapirashti	Almati	Jambil
	44	4	SH004	AC75895384	GRC16875876	C4a1a	Male	Shapirashti	Almati	Jambil
	45	5	SH005	AC576PBMM4	GRC16875858	D4g1	Male	Shapirashti	Almati	Jambil
	46	6	SH006	ACH85J7F97	GRC16875918	D5b1	Male	Shapirashti	Almati	Jambil
	47	7	SH007	AC5BP3V484	GRC16875860	D4	Male	Shapirashti	Almati	Jambil
	48	8	SH008	ACEM4PT5C6	GRC16875907	T2c1	Male	Shapirashti	Almati	Jambil
	49	9	SH009	AC4B9LD365	GRC16875852	I2	Male	Shapirashti	Almati	Jambil
	50	10	SH010	ACVJQS6VKB	GRC16875939	B4j	Male	Shapirashti	Almati	Jambil
	51	11	SH011	AC6S57SC84	GRC16875874	C5b1b1	Male	Shapirashti	Almati	Jambil
	52	12	SH012	ACL4L6GJ3U	GRC16875920	D4	Male	Shapirashti	Almati	Jambil
	53	13	SH013	AC7J46MB5V	GRC16875882	G2a5	Male	Shapirashti	Almati	Jambil
	54	14	SH014	ACP3559994	GRC16875926	F1b1e	Male	Shapirashti	Almati	Jambil
	55	15	SH015	ACR4C53DR7	GRC16875930	U7a	Male	Shapirashti	Almati	Jambil
	56	16	SH016	ACV4CQSXUE	GRC16875938	G2a	Male	Shapirashti	Almati	Jambil
	57	17	SH017	ACN8L49CHL	GRC16875925	B5b	Male	Shapirashti	Almati	Ile
	58	18	SH018	AC4Q353M8N	GRC16875855	F1a	Male	Shapirashti	Almati	Jambil
	59	19	SH019	AC7L6H5PP8	GRC16875883	A	Male	Shapirashti	Almati	Jambil
	60	20	SH020	AC8KK7V93L	GRC16875892	B5b	Male	Shapirashti	Almati	Jambil
	61	21	SH021	AC65QYEYA7	GRC16875865	G2a	Male	Shapirashti	Almati	Jambil
	62	22	SH022	AC6FQ6EDFC	GRC16875871	G2b2	Male	Shapirashti	Almati	Jambil
	63	23	SH023	AC9S5Q7X4K	GRC16875894	C4a1a4	Male	Shapirashti	Almati	Jambil
	64	24	SH024	ACV37V4899	GRC16875937	H13a2c	Male	Shapirashti	Almati	Karasay
	65	25	SH025	AC8HQ9UNJD	GRC16875891	H2	Male	Shapirashti	Almati	Jambil
	66	26	SH026	AC7R79M573	GRC16875885	C5b1a	Male	Shapirashti	Turkestan	Turkestan
	67	27	SH027	ACC536767Y	GRC16875899	D4e5a	Male	Shapirashti	Jambil	Talas
	68	1	SU001	AC393S4U7D	GRC16875848	N9a2	Male	Suan	Almati	Karatal
	69	2	SU002	ACT77863TU	GRC16875933	R	Male	Suan	Almati	Panfilov
	70	3	SU003	ACCX99YQ63	GRC16875902	F1b1	Male	Suan	Almati	Panfilov
	71	4	SU004	ACG6LL9484	GRC16875916	M7c1a1a1	Male	Suan	Almati	Karatal
	72	5	SU005	AC33N4G45Y	GRC16875844	U4b1b1+16311	Male	Suan	Almati	Panfilov
	73	6	SU006	ACP9948G49	GRC16875927	T2b11	Male	Suan	Almati	Panfilov
	74	7	SU007	ACT9AYC95Q	GRC16875934	F1a1	Male	Suan	Almati	Panfilov
	75	8	SU008	ACYSY65L69	GRC16875943	T2g1b	Male	Suan	Almati	Panfilov
	76	9	SU009	ACCD65UB4S	GRC16875901	D4	Male	Suan	Almati	Panfilov
	77	10	SU010	AC6RTPC4F4	GRC16875873	H5a1	Male	Suan	Almati	Panfilov
	78	11	SU011	AC7695C76V	GRC16875878	J1c	Male	Suan	Almati	Panfilov
	79	12	SU012	AC3753UD5Q	GRC16875846	H	Male	Suan	Almati	Panfilov
	80	13	SU013	AC84P48MB7	GRC16875888	C5a1	Male	Suan	Almati	Köksuu
