# Supplementary material for: Kazak mitochondrial genomes provide insights into the human population history of Central Eurasia
Source: PLoS One. 2022 Nov 29;17(11):e0277771. doi: 10.1371/journal.pone.0277771 (PMC9707748; doi:10.1371/journal.pone.0277771)
Supplement: S3 Table — (XLSX) [file pone.0277771.s005.xlsx]

## Sheet: Sheet 1 - Supplementary Table 2
	Supplementary Table 2. Information on the Jetisuu Samples (N=120) Subjected to Whole Mitochondrial Genome Sequencing
	Count	SubCount	Sample ID	mtDNA Ht	Gender	Clan	Oblast	District
	1	1	AL101	H2	Male	Alban	Almati	Balkash
	2	2	AL102	J1b	Male	Alban	Almati	Karatal
	3	3	AL103	G2	Male	Alban	Almati	Karatal
	4	4	AL104	M10a1a1a	Male	Alban	Almati	Panfilov
	5	5	AL105	T1a1d	Male	Alban	Almati	Köksuu
	6	6	AL106	HV14a	Male	Alban	Almati	Kegen
	7	7	AL107	D4h4a	Male	Alban	Almati	Rayimbek
	8	8	AL108	D4e4	Female	Alban	Almati	Kegen
	9	9	AL109	U5b1e1	Female	Alban	Almati	Kegen
	10	10	AL110	H2	Female	Alban	Almati	Rayimbek
	11	11	AL111	N1a3a	Female	Alban	Almati	Rayimbek
	12	12	AL112	D4e5a	Male	Alban	Almati	Kegen
	13	13	AL113	H3g3	Female	Alban	Almati	Kegen
	14	14	AL114	U4b1a1a1	Male	Alban	Almati	Kegen
	15	15	AL115	U2e	Male	Alban	Almati	Rayimbek
	16	16	AL116	D4j5a	Male	Alban	China	NA
	17	17	AL117	D4j5a	Male	Alban	Jambil	Korday
	18	18	AL118	N9a3	Female	Alban	Almati	Rayimbek
	19	19	AL119	H1u	Male	Alban	China	NA
	20	20	AL120	H	Male	Alban	Uzbekstan	Tashkent
	21	1	JA101	C4a2c1	Male	Jalayir	Almati	Balkash
	22	2	JA102	H79	Female	Jalayir	Almati	Balkash
	23	3	JA103	H8	Male	Jalayir	Almati	Balkash
	24	4	JA104	D4b2b	Female	Jalayir	Almati	Balkash
	25	5	JA105	H10e	Male	Jalayir	Almati	Balkash
	26	6	JA106	U2c	Female	Jalayir	Almati	Balkash
	27	7	JA107	U5a1b1	Female	Jalayir	Almati	Kerbulak
	28	8	JA108	F1b1	Male	Jalayir	Almati	Balkash
	29	9	JA109	W6	Male	Jalayir	Almati	Balkash
	30	10	JA110	D4a3b	Male	Jalayir	Almati	Balkash
	31	11	JA111	H55	Male	Jalayir	Almati	Balkash
	32	12	JA112	T2	Male	Jalayir	Almati	Balkash
	33	13	JA113	W3a1	Male	Jalayir	Almati	Balkash
	34	14	JA114	U5a1a1	Male	Jalayir	Almati	Balkash
	35	15	JA115	D5b	Male	Jalayir	Almati	Eskeldi
	36	16	JA116	G2a2	Male	Jalayir	Almati	Köksuu
	37	17	JA117	A	Male	Jalayir	Almati	Kerbulak
	38	18	JA118	D4h	Male	Jalayir	Almati	Eskeldi
	39	19	JA119	G2a2	Male	Jalayir	Almati	Köksuu
	40	20	JA120	G2a2a	Male	Jalayir	Almati	Köksuu
	41	21	JA121	T2	Male	Jalayir	Almati	Karatal
	42	22	JA122	R	Male	Jalayir	Almati	Taldikorghan
	43	23	JA123	U	Male	Jalayir	Almati	Taldikorghan
	44	24	JA124	D4	Male	Jalayir	Almati	Karatal
	45	25	JA125	I	Male	Jalayir	Almati	Karatal
	46	26	JA126	F1a3b	Male	Jalayir	Almati	Eskeldi
	47	27	JA127	HV	Male	Jalayir	Almati	Karatal
	48	28	JA128	F1b1c	Male	Jalayir	Almati	Karatal
	49	29	JA129	M	Male	Jalayir	Almati	Karatal
	50	30	JA130	D4l2	Male	Jalayir	Almati	Karatal
	51	31	JA131	D4m	Male	Jalayir	Almati	Karatal
	52	32	JA132	T1a1	Male	Jalayir	Almati	Karatal
	53	33	JA133	G2a1f	Male	Jalayir	Almati	Karatal
	54	34	JA134	R	Male	Jalayir	Almati	Karatal
	55	35	JA135	C4a2c	Male	Jalayir	Almati	Karatal
	56	36	JA136	HV2a3	Male	Jalayir	Almati	Karatal
	57	37	JA137	D5a2a1	Male	Jalayir	Almati	Karatal
	58	38	JA138	Z3	Male	Jalayir	Almati	Köksuu
	59	39	JA139	Z4a	Male	Jalayir	Almati	Karatal
	60	40	JA140	N1a1a1a1	Male	Jalayir	Almati	Köksuu
	61	41	JA141	R9b2	Male	Jalayir	Almati	Köksuu
	62	42	JA142	HV	Male	Jalayir	Almati	Köksuu
	63	43	JA143	C4a2a	Male	Jalayir	Almati	Köksuu
	64	44	JA144	N9a1	Male	Jalayir	Almati	Köksuu
	65	45	JA145	G2a5	Male	Jalayir	Almati	Köksuu
	66	46	JA146	H20c	Male	Jalayir	Almati	Köksuu
	67	47	JA147	R1a1a	Male	Jalayir	Almati	Taldikorghan
	68	48	JA148	H13	Male	Jalayir	Almati	Köksuu
	69	49	JA149	R0a	Male	Jalayir	Almati	Köksuu
	70	50	JA150	U4d2	Male	Jalayir	Kizilorda	Kizilorda
	71	51	JA151	A5	Male	Jalayir	Turkestan	Shardara
	72	1	SH101	G2a5	Female	Shapirashti	Almati	Jambil
	73	2	SH102	J1b1a1	Male	Shapirashti	Almati	Jambil
	74	3	SH103	H	Male	Shapirashti	Almati	Jambil
	75	4	SH104	H8b1	Male	Shapirashti	Almati	Jambil
	76	5	SH105	T2b4h	Male	Shapirashti	Almati	Jambil
	77	6	SH106	C4d	Male	Shapirashti	Almati	Jambil
	78	7	SH107	H1a3	Male	Shapirashti	Almati	Jambil
	79	8	SH108	C5b1b1	Male	Shapirashti	Almati	Jambil
	80	9	SH109	I1a1	Male	Shapirashti	Almati	Jambil
	81	10	SH110	A14	Male	Shapirashti	Almati	Jambil
	82	11	SH111	A12a	Male	Shapirashti	Almati	Jambil
	83	12	SH112	HV1b	Male	Shapirashti	Almati	Jambil
	84	13	SH113	X2i	Male	Shapirashti	Almati	Jambil
	85	14	SH114	T2b	Male	Shapirashti	Almati	Jambil
	86	15	SH115	H1ba	Male	Shapirashti	Almati	Jambil
	87	16	SH116	T2a3	Male	Shapirashti	Almati	Jambil
	88	17	SH117	D4	Male	Shapirashti	Almati	Jambil
	89	18	SH118	H2a2a1	Male	Shapirashti	Almati	Jambil
	90	19	SH119	D4f1	Male	Shapirashti	Almati	Jambil
	91	20	SH120	D5a	Male	Shapirashti	Almati	Jambil
	92	21	SH121	D4j8	Male	Shapirashti	Almati	Jambil
	93	22	SH122	M65	Male	Shapirashti	Almati	Jambil
	94	23	SH123	U5b1e1	Male	Shapirashti	Almati	Jambil
	95	24	SH124	D4	Male	Shapirashti	Almati	Jambil
	96	25	SH125	HV	Male	Shapirashti	Almati	Jambil
	97	26	SH126	H2a	Male	Shapirashti	Almati	Jambil
	98	27	SH127	D5b1b	Male	Shapirashti	Almati	Karasay
	99	28	SH128	M7b1a1a3	Female	Shapirashti	Almati	Jambil
	100	29	SH129	U5a1g	Male	Shapirashti	Jambil	Korday
	101	30	SH130	C4a2a1	Male	Shapirashti	Almati	Jambil
	102	31	SH131	D4b2b2	Male	Shapirashti	Almati	Jambil
	103	32	SH132	C7a1	Male	Shapirashti	Turkestan	NA
	104	1	SU101	V14	Male	Suan	Almati	Karatal
	105	2	SU102	F2	Male	Suan	Almati	Panfilov
	106	3	SU103	H44	Male	Suan	Almati	Panfilov
	107	4	SU104	U5a2	Male	Suan	Almati	Panfilov
	108	5	SU105	F1b1f	Male	Suan	Almati	Panfilov
	109	6	SU106	G2a	Male	Suan	Almati	Panfilov
	110	7	SU107	Z1a	Male	Suan	Almati	Taldikorghan
	111	8	SU108	Z1a	Male	Suan	Almati	Panfilov
	112	9	SU109	D4c2b	Male	Suan	Almati	Köksuu
	113	10	SU110	D4c1b	Male	Suan	Almati	Köksuu
	114	11	SU111	D4b2b	Male	Suan	China	China
	115	12	SU112	B5b2a1	Male	Suan	Jambil	Korday
	116	13	SU113	D4b1a2a1	Male	Suan	Jambil	Korday
	117	1	KZ101	D4b2d	NA	NA*	NA	NA
	118	2	KZ102	HV2a3	NA	NA*	NA	NA
	119	3	KZ103	C5a1	NA	NA*	NA	NA
	120	4	KZ104	N9a2	NA	NA*	NA	NA
	NA*: Belongs to one of the four clans surveyed: Alban, Jalayir, Shapirashti, and Suan.
