# Supplementary material for: Kazak mitochondrial genomes provide insights into the human population history of Central Eurasia
Source: PLoS One. 2022 Nov 29;17(11):e0277771. doi: 10.1371/journal.pone.0277771 (PMC9707748; doi:10.1371/journal.pone.0277771)
Supplement: S4 Table — (XLSX) [file pone.0277771.s006.xlsx]

## Sheet: Sheet 1-1 - Supplementary Table
	Supplementary Table 4. Mitochondrial Genomes from the Central Eurasia (N=2074) for Comparative Analyses
	Count	SubCount	Seq ID	GenBank ID	Ethnicity	Seq Size	Overall Rank	Haplotype	Reference
	1	1	Alt116.MD14	KJ856737.1	Altaian	16570	0.9194	H3g3	Derenko et al. 2014
	2	2	Alt121.MD10	FJ951439.1	Altaian	16569	0.9636	C5a1	Derenko et al. 2010
	3	3	Alt123.MD14	KJ856738.1	Altaian	16570	0.9873	U4b1b1+16311	Derenko et al. 2014
	4	4	Alt124.MD12	JN857011.1	Altaian	16565	0.8917	B4b1a3a	Derenko et al. 2012
	5	5	Alt130.MD10	FJ951440.1	Altaian	16569	0.9765	C5d1	Derenko et al. 2010
	6	6	Alt134.MD14	KJ856740.1	Altaian	16570	0.8791	H6a1	Derenko et al. 2014
	7	7	Alt135.MD14	KJ856742.1	Altaian	16571	0.9425	K1a4	Derenko et al. 2014
	8	8	Alt136.MD10	FJ951441.1	Altaian	16572	0.9155	C5b1a	Derenko et al. 2010
	9	9	Alt139.MD10	FJ951442.1	Altaian	16570	0.9726	C4a1a3	Derenko et al. 2010
	10	10	Alt141.MD14	KJ856744.1	Altaian	16568	0.9509	H2b	Derenko et al. 2014
	11	11	Alt145.MD07	EF153773.1	Altaian	16569	0.9731	G1a1b	Derenko et al. 2007
	12	12	Alt148.MD10	FJ951443.1	Altaian	16569	0.9462	C4a1a4a	Derenko et al. 2010
	13	13	Alt150.MD10	FJ951444.1	Altaian	16569	0.9792	C4a1a3	Derenko et al. 2010
	14	14	Alt157.MD14	KJ856745.1	Altaian	16569	0.945	H2a1a	Derenko et al. 2014
	15	15	Alt158.MD12	JN857012.1	Altaian	16574	0.9053	R11b1a	Derenko et al. 2012
	16	16	Alt159.MD14	KJ856746.1	Altaian	16571	0.9913	I4a	Derenko et al. 2014
	17	17	Alt16.MD07	EF153772.1	Altaian	16571	0.9669	X2e2a1	Derenko et al. 2007
	18	18	Alt163.MD07	EF153774.1	Altaian	16567	0.9709	A1a1	Derenko et al. 2007
	19	19	Alt164.MD12	JN857013.1	Altaian	16574	0.9067	M10a1a1b1	Derenko et al. 2012
	20	20	Alt165.MD10	FJ951445.1	Altaian	16570	0.9488	C4b	Derenko et al. 2010
	21	21	Alt170.MD10	FJ951446.1	Altaian	16567	0.9848	D4b1a2a2	Derenko et al. 2010
	22	22	Alt174.MD10	FJ951447.1	Altaian	16570	0.9692	C4b3	Derenko et al. 2010
	23	23	Alt175.MD12	JN857014.1	Altaian	16561	0.8985	B4b1a3a	Derenko et al. 2012
	24	24	Alt178.MD07	EF153775.1	Altaian	16567	0.962	A14	Derenko et al. 2007
	25	25	Alt183.MD14	KJ856747.1	Altaian	16566	0.9836	U3b	Derenko et al. 2014
	26	26	Alt184.MD10	FJ951448.1	Altaian	16570	0.9876	D4p	Derenko et al. 2010
	27	27	Alt186.MD10	FJ951449.1	Altaian	16569	0.9651	C4a2a1	Derenko et al. 2010
	28	28	Alt193.MD10	FJ951450.1	Altaian	16572	0.9703	D4e5a	Derenko et al. 2010
	29	29	Alt194.MD07	EF397562.1	Altaian	16568	0.9468	J1b1b1a	Derenko et al. 2007
	30	30	Alt196.MD12	JN857015.1	Altaian	16560	0.8533	B5b4	Derenko et al. 2012
	31	31	Alt198.MD14	KJ856748.1	Altaian	16567	0.7895	H+152	Derenko et al. 2014
	32	32	Alt201.MD14	KJ856749.1	Altaian	16570	0.9522	K1a3	Derenko et al. 2014
	33	33	Alt202.MD10	FJ951451.1	Altaian	16570	0.9698	C4b6	Derenko et al. 2010
	34	34	Alt208.MD07	EF153776.1	Altaian	16571	0.9723	X2e2a1	Derenko et al. 2007
	35	35	Alt33.MD12	JN857010.1	Altaian	16571	0.9608	M11b2	Derenko et al. 2012
	36	1	AltKaz104.MD14	KJ856732.1	Altaian Kazak	16569	0.8587	H1+152	Derenko et al. 2014
	37	2	AltKaz33.MD14	KJ856705.1	Altaian Kazak	16572	0.9363	U2e1	Derenko et al. 2014
	38	3	AltKaz34.MD14	KJ856706.1	Altaian Kazak	16569	0.9119	H1ak	Derenko et al. 2014
	39	4	AltKaz44.MD14	KJ856709.1	Altaian Kazak	16572	0.8182	H	Derenko et al. 2014
	40	5	AltKaz53.MD14	KJ856713.1	Altaian Kazak	16569	0.9634	H11a2a2	Derenko et al. 2014
	41	6	AltKaz57.MD14	KJ856717.1	Altaian Kazak	16569	0.945	H2a1a	Derenko et al. 2014
	42	7	AltKaz58.MD14	KJ856718.1	Altaian Kazak	16570	0.9925	U4a2a	Derenko et al. 2014
	43	8	AltKaz6.MD14	KJ856680.1	Altaian Kazak	16571	0.8314	HV12b1	Derenko et al. 2014
	44	9	AltKaz86.MD14	KJ856726.1	Altaian Kazak	16570	0.9509	H2b	Derenko et al. 2014
	45	10	AltKaz87.MD14	KJ856727.1	Altaian Kazak	16570	1	U4a2a	Derenko et al. 2014
	46	11	AltKaz88.MD14	KJ856728.1	Altaian Kazak	16570	0.8706	H1	Derenko et al. 2014
	47	1	Bar101.MD14	KJ856730.1	Barghut	16573	0.9352	HV1a1a	Derenko et al. 2014
	48	2	Bar110.MD14	KJ856734.1	Barghut	16573	0.8944	K1a17	Derenko et al. 2014
	49	3	Bar120.MD12	JN857032.1	Barghut	16571	0.8491	R9c	Derenko et al. 2012
	50	4	Bar122.MD12	JN857033.1	Barghut	16571	0.9561	N9a2	Derenko et al. 2012
	51	5	Bar124.MD12	JN857034.1	Barghut	16569	0.9775	F2e1	Derenko et al. 2012
	52	6	Bar129.MD14	KJ856739.1	Barghut	16570	0.9402	K2a5b	Derenko et al. 2014
	53	7	Bar134.MD14	KJ856741.1	Barghut	16571	0.8739	HV13b	Derenko et al. 2014
	54	8	Bar139.MD14	KJ856743.1	Barghut	16571	0.9272	U2e1b	Derenko et al. 2014
	55	9	Bar28.MD14	KJ856695.1	Barghut	16569	0.9514	H7b	Derenko et al. 2014
	56	10	Bar33.MD14	KJ856703.1	Barghut	16569	0.983	U5b1b1a	Derenko et al. 2014
	57	11	Bar43.MD12	JN857028.1	Barghut	16569	1	M13a1b1	Derenko et al. 2012
	58	12	Bar67.MD12	JN857029.1	Barghut	16559	0.851	B4d1a	Derenko et al. 2012
	59	13	Bar81.MD12	JN857030.1	Barghut	16574	0.9522	N9a2a3	Derenko et al. 2012
	60	14	Bar94.MD12	JN857031.1	Barghut	16562	0.8748	B4c1a2a	Derenko et al. 2012
	61	1	Bel13.BM08	EU545465.2	Belarusian	16570	0.9882	U4c1	Malyarchuk et al. 2008
	62	2	Bel14.MM13	JX128045.1	Belarusian	16571	0.9605	H5b3	Mielnik-Sikorska et al. 2013
	63	3	Bel24.BM08	EU545430.2	Belarusian	16570	1	U4a2	Malyarchuk et al. 2008
	64	4	Bel5.MM13	JX128044.1	Belarusian	16570	0.9002	H5a2	Mielnik-Sikorska et al. 2013
	65	5	Bel70.BM08	EU545431.2	Belarusian	16578	0.9726	U4a1a	Malyarchuk et al. 2008
	66	6	Bel8.BM08	EU545464.2	Belarusian	16568	0.9634	U4a2c	Malyarchuk et al. 2008
	67	7	Bel92.BM08	EU545415.2	Belarusian	16572	0.9883	U4b1a2a	Malyarchuk et al. 2008
	68	1	Bur1.MD17	MF043425.1	Buryat	16569	0.9604	M7c1	Derenko et al. 2017
	69	2	Bur10.MD17	MF043430.1	Buryat	16569	0.9578	C5a1	Derenko et al. 2017
	70	3	Bur11.MD14	KJ856684.1	Buryat	16570	0.9623	U5a2a1	Derenko et al. 2014
	71	4	Bur13.MD14	KJ856685.1	Buryat	16571	0.9499	T2a1a1	Derenko et al. 2014
	72	5	Bur18.MD14	KJ856689.1	Buryat	16569	0.945	H2a1a	Derenko et al. 2014
	73	6	Bur2.MD14	KJ856675.1	Buryat	16571	0.8837	H8b1	Derenko et al. 2014
	74	7	Bur21.MD17	MF043431.1	Buryat	16570	0.9692	D4j5a	Derenko et al. 2017
	75	8	Bur22.MD17	MF043432.1	Buryat	16567	0.9661	C4a1a6	Derenko et al. 2017
	76	9	Bur23.MD17	MF043433.1	Buryat	16571	0.8739	HV13b	Derenko et al. 2017
	77	10	Bur24.MD17	MF043434.1	Buryat	16569	0.977	U5a2b	Derenko et al. 2017
	78	11	Bur25.MD17	MF043435.1	Buryat	16569	0.9678	D4c2a	Derenko et al. 2017
	79	12	Bur26.MD17	MF043436.1	Buryat	16570	0.9664	C4b	Derenko et al. 2017
	80	13	Bur27.MD17	MF043437.1	Buryat	16558	0.8751	A+152	Derenko et al. 2017
	81	14	Bur28.MD17	MF043438.1	Buryat	16567	0.9159	F1a1c	Derenko et al. 2017
	82	15	Bur29.MD17	MF043439.1	Buryat	16562	0.8668	B4c1a2	Derenko et al. 2017
	83	16	Bur3.MD17	MF043426.1	Buryat	16569	0.9469	C4a1a6	Derenko et al. 2017
	84	17	Bur301.MD12	JN857016.1	Buryat	16559	0.8979	B5b2a2	Derenko et al. 2012
	85	18	Bur305.MD10	FJ951456.1	Buryat	16570	0.9669	D4j8	Derenko et al. 2010
	86	19	Bur308.MD10	FJ951457.1	Buryat	16569	0.9762	C5a2a	Derenko et al. 2010
	87	20	Bur31.MD14	KJ856701.1	Buryat	16569	0.9744	K1b2a2	Derenko et al. 2014
	88	21	Bur311.MD07	EF153777.1	Buryat	16569	0.972	M7b1b	Derenko et al. 2007
	89	22	Bur312.MD07	EF153778.1	Buryat	16571	0.9169	N1a1a1a1a	Derenko et al. 2007
	90	23	Bur313.MD10	FJ951458.1	Buryat	16570	0.9692	D4j5a	Derenko et al. 2010
	91	24	Bur318.MD10	FJ951459.1	Buryat	16568	0.9674	C4a1a4	Derenko et al. 2010
	92	25	Bur324.MD07	EF153779.1	Buryat	16567	0.9331	C1a	Derenko et al. 2007
	93	26	Bur325.MD10	FJ951460.1	Buryat	16568	0.9695	C4b5	Derenko et al. 2010
	94	27	Bur33.MD14	KJ856704.1	Buryat	16571	0.918	K1a+195	Derenko et al. 2014
	95	28	Bur334.MD07	EF153780.1	Buryat	16568	0.9535	A16	Derenko et al. 2007
	96	29	Bur335.MD10	FJ951461.1	Buryat	16569	0.9733	D4m2a	Derenko et al. 2010
	97	30	Bur336.MD12	JN857017.1	Buryat	16562	0.8974	B4j	Derenko et al. 2012
	98	31	Bur338.MD10	FJ951462.1	Buryat	16568	0.9426	C4a1a	Derenko et al. 2010
	99	32	Bur339.MD10	FJ951463.1	Buryat	16571	0.9732	C4a1a3a	Derenko et al. 2010
	100	33	Bur344.MD10	FJ951464.1	Buryat	16581	0.9442	C5b1a	Derenko et al. 2010
	101	34	Bur345.MD07	EF153781.1	Buryat	16571	0.9624	M7a2a3	Derenko et al. 2007
	102	35	Bur346.MD10	FJ951465.1	Buryat	16567	1	D5a2a2	Derenko et al. 2010
	103	36	Bur349.MD10	FJ951466.1	Buryat	16568	0.9583	D5a2a1	Derenko et al. 2010
	104	37	Bur350.MD10	FJ951467.1	Buryat	16567	0.9874	D5a2a	Derenko et al. 2010
	105	38	Bur355.MD10	FJ951468.1	Buryat	16569	0.9362	D4g2b	Derenko et al. 2010
	106	39	Bur360.MD10	FJ951469.1	Buryat	16571	0.9107	D4j	Derenko et al. 2010
	107	40	Bur361.MD10	FJ951470.1	Buryat	16567	0.9545	D4b2b5	Derenko et al. 2010
	108	41	Bur362.MD14	KJ856751.1	Buryat	16571	0.9605	J1c10a	Derenko et al. 2014
	109	42	Bur363.MD07	EF397558.1	Buryat	16567	0.9506	J1b1b1	Derenko et al. 2007
	110	43	Bur364.MD10	FJ951471.1	Buryat	16573	0.9655	D4e5a	Derenko et al. 2010
	111	44	Bur365.MD07	EF153782.1	Buryat	16568	0.9795	M7c1b1	Derenko et al. 2007
	112	45	Bur369.MD10	FJ951472.1	Buryat	16570	0.9486	C	Derenko et al. 2010
	113	46	Bur370.MD10	FJ951473.1	Buryat	16572	0.9509	C5b1a	Derenko et al. 2010
	114	47	Bur375.MD14	KJ856752.1	Buryat	16575	0.963	HV1a1a	Derenko et al. 2014
	115	48	Bur377.MD12	JN857018.1	Buryat	16570	0.9751	M9a1a1c1b1a	Derenko et al. 2012
	116	49	Bur379.MD10	FJ951474.1	Buryat	16571	0.9648	C4b1a	Derenko et al. 2010
	117	50	Bur383.MD12	JN857019.1	Buryat	16562	0.8668	B4c1a2	Derenko et al. 2012
	118	51	Bur388.MD14	KJ856753.1	Buryat	16569	0.9737	H1b3	Derenko et al. 2014
	119	52	Bur389.MD12	JN857020.1	Buryat	16569	0.9929	M13a1b1	Derenko et al. 2012
	120	53	Bur390.MD07	EF153783.1	Buryat	16569	0.9506	A1a1	Derenko et al. 2007
	121	54	Bur393.MD07	EF153784.1	Buryat	16568	0.9054	A+152+16362	Derenko et al. 2007
	122	55	Bur397.MD07	EF153785.1	Buryat	16569	0.8751	N1a1b1	Derenko et al. 2007
	123	56	Bur398.MD10	FJ951475.1	Buryat	16567	0.9661	C4a1a6	Derenko et al. 2010
	124	57	Bur4.MD14	KJ856676.1	Buryat	16570	0.9866	K2a3	Derenko et al. 2014
	125	58	Bur402.MD10	FJ951476.1	Buryat	16570	0.9695	C4b1	Derenko et al. 2010
	126	59	Bur405.MD07	EF153786.1	Buryat	16570	0.9784	I4a1	Derenko et al. 2007
	127	60	Bur406.MD07	EF153787.1	Buryat	16568	0.8972	A+152+16362+200	Derenko et al. 2007
	128	61	Bur408.MD12	JN857021.1	Buryat	16562	0.8668	B4c1a2	Derenko et al. 2012
	129	62	Bur411.MD10	FJ951477.1	Buryat	16569	0.9591	C4b1	Derenko et al. 2010
	130	63	Bur412.MD07	EF153788.1	Buryat	16569	0.9858	D2b1a	Derenko et al. 2007
	131	64	Bur414.MD14	KJ856755.1	Buryat	16569	1	H49	Derenko et al. 2014
	132	65	Bur416.MD10	FJ951478.1	Buryat	16569	0.9578	C5a1	Derenko et al. 2010
	133	66	Bur417.MD10	JN857022.1	Buryat	16560	0.8458	B4b1a3	Derenko et al. 2012
	134	67	Bur420.MD14	KJ856756.1	Buryat	16570	0.9722	U8a1a1b1	Derenko et al. 2014
	135	68	Bur423.MD07	EF153789.1	Buryat	16570	0.9845	M7b1a1+(16192)	Derenko et al. 2007
	136	69	Bur424.MD14	KJ856757.1	Buryat	16571	0.9394	U4a1e	Derenko et al. 2014
	137	70	Bur428.MD14	KJ856758.1	Buryat	16569	0.9787	T2h	Derenko et al. 2014
	138	71	Bur429.MD14	KJ856759.1	Buryat	16570	0.9378	U1a1a	Derenko et al. 2014
	139	72	Bur430.MD14	KJ856760.1	Buryat	16569	0.9876	T1a1	Derenko et al. 2014
	140	73	Bur433.MD12	JN857023.1	Buryat	16570	0.9508	N9a3	Derenko et al. 2012
	141	74	Bur435.MD14	KJ856761.1	Buryat	16570	0.9483	H7c1	Derenko et al. 2014
	142	75	Bur437.MD14	KJ856762.1	Buryat	16569	0.9889	T1a1b	Derenko et al. 2014
	143	76	Bur438.MD10	FJ951479.1	Buryat	16572	0.9739	D5a2a1+@16172	Derenko et al. 2010
	144	77	Bur439.MD14	KJ856763.1	Buryat	16568	0.9665	H1a3b	Derenko et al. 2014
	145	78	Bur441.MD10	FJ951480.1	Buryat	16581	0.9484	C5b1a	Derenko et al. 2010
	146	79	Bur442.MD07	EF153771.1	Buryat	16567	0.9624	A12	Derenko et al. 2007
	147	80	Bur444.MD12	JN857024.1	Buryat	16570	0.9356	M11a	Derenko et al. 2012
	148	81	Bur446.MD10	FJ951481.1	Buryat	16569	0.9628	C5a1	Derenko et al. 2010
	149	82	Bur450.MD10	FJ951482.1	Buryat	16569	0.9727	C4a2a1	Derenko et al. 2010
	150	83	Bur5.MD17	MF043427.1	Buryat	16569	0.9739	D5a2a1+@16172	Derenko et al. 2017
	151	84	Bur50.MD14	KJ856711.1	Buryat	16574	0.9347	HV1a1a	Derenko et al. 2014
	152	85	Bur501.MD10	FJ951483.1	Buryat	16570	0.9752	D4o1a	Derenko et al. 2010
	153	86	Bur502.MD10	FJ951484.1	Buryat	16570	0.9563	D4h4a	Derenko et al. 2010
	154	87	Bur503.MD14	KJ856765.1	Buryat	16570	0.8996	H1h1	Derenko et al. 2014
	155	88	Bur503.MD17	MF043449.1	Buryat	16570	0.8996	H1h1	Derenko et al. 2017
	156	89	Bur504.MD10	FJ951485.1	Buryat	16570	0.9693	D4j8	Derenko et al. 2010
	157	90	Bur505.MD17	MF043450.1	Buryat	16570	0.9877	D4j8	Derenko et al. 2017
	158	91	Bur507.MD17	MF043451.1	Buryat	16567	0.988	D3	Derenko et al. 2017
	159	92	Bur508.MD17	MF043452.1	Buryat	16570	0.9806	G2a2	Derenko et al. 2017
	160	93	Bur509.MD17	MF043453.1	Buryat	16570	0.9786	D4o2a	Derenko et al. 2017
	161	94	Bur51.MD17	MF043440.1	Buryat	16578	1	D4c2b	Derenko et al. 2017
	162	95	Bur510.MD17	MF043454.1	Buryat	16571	0.9586	Y1a	Derenko et al. 2017
	163	96	Bur511.MD10	FJ951486.1	Buryat	16569	0.9863	D4p	Derenko et al. 2010
	164	97	Bur512.MD17	MF043455.1	Buryat	16567	0.9831	G2a2a	Derenko et al. 2017
	165	98	Bur513.MD10	FJ951487.1	Buryat	16567	0.9888	D4b1a2a2	Derenko et al. 2010
	166	99	Bur514.MD17	MF043456.1	Buryat	16565	0.955	F1b1c	Derenko et al. 2017
	167	100	Bur515.MD10	FJ951488.1	Buryat	16570	0.9747	D4j10	Derenko et al. 2010
	168	101	Bur516.MD14	KJ856766.1	Buryat	16569	0.977	U5a2b	Derenko et al. 2014
	169	102	Bur517.MD17	MF043457.1	Buryat	16567	1	G2a2a	Derenko et al. 2017
	170	103	Bur518.MD10	FJ951489.1	Buryat	16569	0.951	C4a1a4a	Derenko et al. 2010
	171	104	Bur519.MD17	MF043458.1	Buryat	16569	0.9677	D4c2b	Derenko et al. 2017
	172	105	Bur52.MD17	MF043441.1	Buryat	16568	0.99	D4b2d	Derenko et al. 2017
	173	106	Bur520.MD17	MF043459.1	Buryat	16570	0.9881	D4j9	Derenko et al. 2017
	174	107	Bur521.MD10	FJ951490.1	Buryat	16568	0.9667	D4b1a2a1	Derenko et al. 2010
	175	108	Bur523.MD07	EF153791.1	Buryat	16568	0.8792	A+152+16362	Derenko et al. 2007
	176	109	Bur524.MD10	FJ951491.1	Buryat	16570	0.9619	D4j1a1	Derenko et al. 2010
	177	110	Bur525.MD17	MF043460.1	Buryat	16574	0.9575	G2a+152	Derenko et al. 2017
	178	111	Bur526.MD10	FJ951492.1	Buryat	16569	1	D4j7a	Derenko et al. 2010
	179	112	Bur527.MD17	MF043461.1	Buryat	16567	0.9934	G2a2	Derenko et al. 2017
	180	113	Bur528.MD10	FJ951493.1	Buryat	16569	0.9872	D4j1a1	Derenko et al. 2010
	181	114	Bur529.MD14	KJ856767.1	Buryat	16571	0.9718	H11a1	Derenko et al. 2014
	182	115	Bur530.MD17	MF043462.1	Buryat	16569	0.9567	G2b2	Derenko et al. 2017
	183	116	Bur532.MD10	FJ951494.1	Buryat	16569	0.9851	D4c2a	Derenko et al. 2010
	184	117	Bur534.MD10	FJ951495.1	Buryat	16570	0.9686	C4b3a	Derenko et al. 2010
	185	118	Bur535.MD14	KJ856768.1	Buryat	16569	0.8717	H20a	Derenko et al. 2014
	186	119	Bur536.MD17	MF043463.1	Buryat	16567	0.988	D3	Derenko et al. 2017
	187	120	Bur538.MD17	MF043464.1	Buryat	16569	0.9294	G2a1	Derenko et al. 2017
	188	121	Bur539.MD17	MF043465.1	Buryat	16570	0.9613	D4j9	Derenko et al. 2017
	189	122	Bur54.MD17	MF043442.1	Buryat	16570	0.9628	D4j11	Derenko et al. 2017
	190	123	Bur540.MD10	FJ951496.1	Buryat	16570	0.9629	C5b1b	Derenko et al. 2010
	191	124	Bur541.MD17	MF043466.1	Buryat	16570	0.9732	C4a1a3a	Derenko et al. 2017
	192	125	Bur543.MD14	KJ856769.1	Buryat	16570	0.8492	H20a	Derenko et al. 2014
	193	126	Bur544.MD17	MF043467.1	Buryat	16570	0.9042	G2a+152	Derenko et al. 2017
	194	127	Bur545.MD17	MF043468.1	Buryat	16568	0.9667	D4b1a2a1	Derenko et al. 2017
	195	128	Bur546.MD17	MF043469.1	Buryat	16570	0.9703	C4b1b	Derenko et al. 2017
	196	129	Bur548.MD17	MF043470.1	Buryat	16569	0.9843	G2a5	Derenko et al. 2017
	197	130	Bur549.MD17	MF043471.1	Buryat	16569	0.9667	D4b1a2a1	Derenko et al. 2017
	198	131	Bur55.MD14	KJ856715.1	Buryat	16571	0.9545	H1	Derenko et al. 2014
	199	132	Bur550.MD17	MF043472.1	Buryat	16568	0.9406	F2b1	Derenko et al. 2017
	200	133	Bur551.MD17	MF043473.1	Buryat	16569	0.9925	D4i2	Derenko et al. 2017
	201	134	Bur552.MD07	EF153792.1	Buryat	16567	0.962	A1a1	Derenko et al. 2007
	202	135	Bur553.MD17	MF043474.1	Buryat	16570	0.9726	D4g2a1	Derenko et al. 2017
	203	136	Bur554.MD10	FJ951497.1	Buryat	16569	0.9718	C4b1b	Derenko et al. 2010
	204	137	Bur556.MD17	MF043475.1	Buryat	16569	0.9781	C4a2a1	Derenko et al. 2017
	205	138	Bur558.MD10	FJ951498.1	Buryat	16569	0.9697	D4b2b2c	Derenko et al. 2010
	206	139	Bur559.MD17	MF043476.1	Buryat	16569	0.9718	C4b1b	Derenko et al. 2017
	207	140	Bur56.MD17	MF043443.1	Buryat	16569	0.9695	C4a2a1	Derenko et al. 2017
	208	141	Bur560.MD14	KJ856770.1	Buryat	16571	0.9545	H1	Derenko et al. 2014
	209	142	Bur561.MD07	EF153793.1	Buryat	16570	0.9849	X2e2a1	Derenko et al. 2007
	210	143	Bur562.MD17	MF043477.1	Buryat	16570	0.9881	D4j9	Derenko et al. 2017
	211	144	Bur563.MD17	MF043478.1	Buryat	16569	0.9851	D4c2a	Derenko et al. 2017
	212	145	Bur564.MD17	MF043479.1	Buryat	16569	0.9629	G2a5	Derenko et al. 2017
	213	146	Bur565.MD17	MF043480.1	Buryat	16568	0.9806	G2a2	Derenko et al. 2017
	214	147	Bur566.MD17	MF043481.1	Buryat	16568	0.9667	D4b1a2a1	Derenko et al. 2017
	215	148	Bur567.MD17	MF043482.1	Buryat	16568	0.988	D3	Derenko et al. 2017
	216	149	Bur568.MD07	EF153794.1	Buryat	16562	0.8944	A23	Derenko et al. 2007
	217	150	Bur569.MD10	FJ951499.1	Buryat	16569	0.9894	D4b2b1	Derenko et al. 2010
	218	151	Bur57.MD14	KJ856716.1	Buryat	16570	0.9156	H101	Derenko et al. 2014
	219	152	Bur570.MD12	JN857025.1	Buryat	16562	0.8668	B4c1a2	Derenko et al. 2012
	220	153	Bur571.MD10	FJ951500.1	Buryat	16570	0.9356	D4o	Derenko et al. 2010
	221	154	Bur572.MD17	MF043483.1	Buryat	16567	0.9865	G2a2	Derenko et al. 2017
	222	155	Bur573.MD10	FJ951501.1	Buryat	16570	0.9765	D4j11	Derenko et al. 2010
	223	156	Bur574.MD17	MF043484.1	Buryat	16567	0.9803	G2a2	Derenko et al. 2017
	224	157	Bur575.MD07	EF153795.1	Buryat	16568	0.8972	A+152+16362+200	Derenko et al. 2007
	225	158	Bur576.MD17	MF043485.1	Buryat	16570	0.9925	D4i2	Derenko et al. 2017
	226	159	Bur577.MD17	MF043486.1	Buryat	16569	1	D4p	Derenko et al. 2017
	227	160	Bur578.MD10	FJ951502.1	Buryat	16570	0.9576	C4b	Derenko et al. 2010
	228	161	Bur579.MD17	MF043487.1	Buryat	16570	0.9706	C5a1	Derenko et al. 2017
	229	162	Bur58.MD17	MF043444.1	Buryat	16570	0.9861	D4j3a	Derenko et al. 2017
	230	163	Bur580.MD14	KJ856771.1	Buryat	16573	0.9527	HV1a1a	Derenko et al. 2014
	231	164	Bur581.MD14	KJ856772.1	Buryat	16574	0.9534	K1b2a2	Derenko et al. 2014
	232	165	Bur582.MD17	MF043488.1	Buryat	16569	0.9935	G3a3	Derenko et al. 2017
	233	166	Bur583.MD17	MF043489.1	Buryat	16570	0.9726	D4g2a1	Derenko et al. 2017
	234	167	Bur584.MD17	MF043490.1	Buryat	16571	0.9568	C4b6	Derenko et al. 2017
	235	168	Bur585.MD14	KJ856773.1	Buryat	16568	0.9568	H1b1a	Derenko et al. 2014
	236	169	Bur586.MD14	KJ856774.1	Buryat	16569	0.9497	H11a1	Derenko et al. 2014
	237	170	Bur587.MD14	KJ856775.1	Buryat	16571	0.9341	K1a+195	Derenko et al. 2014
	238	171	Bur588.MD17	MF043491.1	Buryat	16571	0.9732	C4a1a3a	Derenko et al. 2017
	239	172	Bur589.MD14	KJ856776.1	Buryat	16573	0.8812	K1a17	Derenko et al. 2014
	240	173	Bur590.MD14	KJ856777.1	Buryat	16571	0.9545	H1	Derenko et al. 2014
	241	174	Bur591.MD17	MF043492.1	Buryat	16569	0.9718	C4b1b	Derenko et al. 2017
	242	175	Bur592.MD14	KJ856778.1	Buryat	16569	0.946	H1g1	Derenko et al. 2014
	243	176	Bur593.MD17	MF043493.1	Buryat	16569	1	D4c2b	Derenko et al. 2017
	244	177	Bur594.MD17	MF043494.1	Buryat	16569	0.9851	D4c2a	Derenko et al. 2017
	245	178	Bur595.MD17	MF043495.1	Buryat	16569	0.9925	D4i2	Derenko et al. 2017
	246	179	Bur596.MD14	KJ856779.1	Buryat	16568	0.9578	H5a1	Derenko et al. 2014
	247	180	Bur597.MD17	MF043496.1	Buryat	16569	0.9704	D4o1	Derenko et al. 2017
	248	181	Bur598.MD17	MF043497.1	Buryat	16569	0.9629	G2a5	Derenko et al. 2017
	249	182	Bur599.MD10	FJ951503.1	Buryat	16570	0.9654	D4j9	Derenko et al. 2010
	250	183	Bur6.MD14	KJ856679.1	Buryat	16569	0.9098	U7a4	Derenko et al. 2014
	251	184	Bur60.MD17	MF043445.1	Buryat	16569	0.9584	C4a1a+195	Derenko et al. 2017
	252	185	Bur600.MD17	MF043498.1	Buryat	16567	0.9934	G2a2	Derenko et al. 2017
	253	186	Bur601.MD14	KJ856781.1	Buryat	16571	0.8687	H8b1	Derenko et al. 2014
	254	187	Bur602.MD17	MF043499.1	Buryat	16570	0.9883	D4n2	Derenko et al. 2017
	255	188	Bur603.MD17	MF043500.1	Buryat	16570	0.9877	D4j8	Derenko et al. 2017
	256	189	Bur604.MD12	JN857026.1	Buryat	16561	0.8707	B4b1a3a	Derenko et al. 2012
	257	190	Bur605.MD14	KJ856782.1	Buryat	16569	0.977	U5a2b	Derenko et al. 2014
	258	191	Bur606.MD17	MF043501.1	Buryat	16570	0.9838	Y1a1	Derenko et al. 2017
	259	192	Bur607.MD14	KJ856783.1	Buryat	16572	0.9406	U4b3	Derenko et al. 2014
	260	193	Bur608.MD07	EF153796.1	Buryat	16569	0.9927	D2b1a	Derenko et al. 2007
	261	194	Bur609.MD17	MF043502.1	Buryat	16570	0.9177	G2a+152	Derenko et al. 2017
	262	195	Bur610.MD10	FJ951504.1	Buryat	16568	0.953	C4a2a1	Derenko et al. 2010
	263	196	Bur611.MD17	MF043503.1	Buryat	16568	0.9674	C4a1a4	Derenko et al. 2017
	264	197	Bur612.MD14	KJ856784.1	Buryat	16569	0.9179	H3+16189	Derenko et al. 2014
	265	198	Bur613.MD10	FJ951505.1	Buryat	16572	0.9794	D4j4a	Derenko et al. 2010
	266	199	Bur614.MD17	MF043504.1	Buryat	16567	0.9727	G2a2	Derenko et al. 2017
	267	200	Bur615.MD17	MF043505.1	Buryat	16567	0.9614	F1b1f	Derenko et al. 2017
	268	201	Bur616.MD17	MF043506.1	Buryat	16568	0.9895	G2a2	Derenko et al. 2017
	269	202	Bur618.MD07	EF153797.1	Buryat	16567	0.977	A8a1	Derenko et al. 2007
	270	203	Bur619.MD17	MF043507.1	Buryat	16567	0.9258	F1b1e	Derenko et al. 2017
	271	204	Bur620.MD17	MF043508.1	Buryat	16569	0.9678	D4c2a	Derenko et al. 2017
	272	205	Bur621.MD07	EF153798.1	Buryat	16569	0.9769	Y2b	Derenko et al. 2007
	273	206	Bur623.MD12	JN857027.1	Buryat	16569	0.9178	N9a8	Derenko et al. 2012
	274	207	Bur624.MD17	MF043509.1	Buryat	16569	0.982	D4j12	Derenko et al. 2017
	275	208	Bur625.MD17	MF043510.1	Buryat	16569	0.9667	D4b1a2a1	Derenko et al. 2017
	276	209	Bur627.MD07	EF153799.1	Buryat	16568	0.9708	A1a1	Derenko et al. 2007
	277	210	Bur628.MD14	KJ856785.1	Buryat	16569	0.9916	H11a1	Derenko et al. 2014
	278	211	Bur629.MD17	MF043511.1	Buryat	16569	0.9762	C5a2a	Derenko et al. 2017
	279	212	Bur631.MD17	MF043512.1	Buryat	16566	0.8811	F1a1c	Derenko et al. 2017
	280	213	Bur632.MD17	MF043513.1	Buryat	16570	0.9583	D4j+(16286)	Derenko et al. 2017
	281	214	Bur633.MD17	MF043514.1	Buryat	16568	0.9469	Z1a	Derenko et al. 2017
	282	215	Bur635.MD17	MF043515.1	Buryat	16570	0.938	Z1a1b	Derenko et al. 2017
	283	216	Bur636.MD07	EF153800.1	Buryat	16567	0.988	D3	Derenko et al. 2007
	284	217	Bur637.MD17	MF043516.1	Buryat	16569	0.9641	C4a2a1	Derenko et al. 2017
	285	218	Bur638.MD17	MF043517.1	Buryat	16567	0.988	D3	Derenko et al. 2017
	286	219	Bur639.MD10	FJ951506.1	Buryat	16568	0.9913	D2c	Derenko et al. 2010
	287	220	Bur64.MD14	KJ856720.1	Buryat	16568	0.9207	H2b	Derenko et al. 2014
	288	221	Bur640.MD10	FJ951507.1	Buryat	16569	0.9683	D4j6	Derenko et al. 2010
	289	222	Bur641.MD10	FJ951508.1	Buryat	16570	0.9418	C4b6	Derenko et al. 2010
	290	223	Bur643.MD07	EF153801.1	Buryat	16570	0.9631	A5c	Derenko et al. 2007
	291	224	Bur644.MD17	MF043518.1	Buryat	16569	0.9727	C4a2a1	Derenko et al. 2017
	292	225	Bur646.MD07	EF153790.1	Buryat	16568	0.9716	M7c1b1	Derenko et al. 2007
	293	226	Bur647.MD14	KJ856786.1	Buryat	16570	0.9545	H1	Derenko et al. 2014
	294	227	Bur648.MD14	KJ856787.1	Buryat	16569	0.983	U5b1b1a	Derenko et al. 2014
	295	228	Bur649.MD17	MF043519.1	Buryat	16569	0.9863	D4p	Derenko et al. 2017
	296	229	Bur7.MD17	MF043428.1	Buryat	16570	0.9691	C4b1a	Derenko et al. 2017
	297	230	Bur8.MD14	KJ856682.1	Buryat	16571	0.9545	H1	Derenko et al. 2014
	298	231	Bur9.MD17	MF043429.1	Buryat	16561	0.8285	B5b1	Derenko et al. 2017
	299	1	Cze13.MM13	JX128049.1	Czech	16571	0.9646	H5b5	Mielnik-Sikorska et al. 2013
	300	2	Cze14.BM08	EU545421.2	Czech	16572	1	U4a2d	Malyarchuk et al. 2008
	301	3	Cze1631.MM13	JX128047.1	Czech	16569	0.9564	H5a9	Mielnik-Sikorska et al. 2013
	302	4	Cze18.MM13	JX307105.1	Czech	16569	0.9649	H6a1a	Mielnik-Sikorska et al. 2013
	303	5	Cze19.MM13	JX128048.1	Czech	16569	0.9344	H6c	Mielnik-Sikorska et al. 2013
	304	6	Cze25.BM08	EU545422.1	Czech	16571	0.9683	HV9a	Malyarchuk et al. 2008
	305	7	Cze26.BM08	EU545423.2	Czech	16573	1	U4a3a	Malyarchuk et al. 2008
	306	8	Cze311.MM13	JX128050.1	Czech	16570	0.8236	H5b	Mielnik-Sikorska et al. 2013
	307	9	Cze4.BM08	EU545420.1	Czech	16571	0.8961	HV10	Malyarchuk et al. 2008
	308	10	Cze46.MM13	JX128046.1	Czech	16571	0.9103	H5b5	Mielnik-Sikorska et al. 2013
	309	11	Cze50.MM13	JX307108.1	Czech	16570	0.9757	H6a1b3	Mielnik-Sikorska et al. 2013
	310	12	Cze51.BM08	EU545424.1	Czech	16570	0.9592	HV17	Malyarchuk et al. 2008
	311	13	Cze60.BM08	EU545425.2	Czech	16570	0.9815	U4a2a	Malyarchuk et al. 2008
	312	1	HuB107.BM18	MG952781.1	Hungarian	16569	0.9551	H2a3b	Malyarchuk et al. 2018
	313	2	HuB164.BM18	MG952782.1	Hungarian	16571	0.8922	H2a1	Malyarchuk et al. 2018
	314	3	HuD1.BM18	MG952783.1	Hungarian	16567	0.9608	A12a	Malyarchuk et al. 2018
	315	4	HuD10.BM18	MG952792.1	Hungarian	16569	0.9962	T2d2	Malyarchuk et al. 2018
	316	5	HuD11.BM18	MG952793.1	Hungarian	16576	0.9626	I1a1a	Malyarchuk et al. 2018
	317	6	HuD12.BM18	MG952794.1	Hungarian	16570	0.9384	J2b1a6	Malyarchuk et al. 2018
	318	7	HuD13.BM18	MG952795.1	Hungarian	16564	0.9664	H1b1b	Malyarchuk et al. 2018
	319	8	HuD14.BM18	MG952796.1	Hungarian	16569	0.881	H	Malyarchuk et al. 2018
	320	9	HuD15.BM18	MG952797.1	Hungarian	16569	0.9452	H1a3	Malyarchuk et al. 2018
	321	10	HuD16.BM18	MG952798.1	Hungarian	16569	0.9672	J1b1a1	Malyarchuk et al. 2018
	322	11	HuD17.BM18	MG952799.1	Hungarian	16569	0.991	W+194	Malyarchuk et al. 2018
	323	12	HuD18.BM18	MG952800.1	Hungarian	16571	0.878	H34	Malyarchuk et al. 2018
	324	13	HuD19.BM18	MG952801.1	Hungarian	16567	0.9776	J1c5a	Malyarchuk et al. 2018
	325	14	HuD2.BM18	MG952784.1	Hungarian	16569	0.8838	H20c	Malyarchuk et al. 2018
	326	15	HuD20.BM18	MG952802.1	Hungarian	16570	0.8859	X2e1	Malyarchuk et al. 2018
	327	16	HuD21.BM18	MG952803.1	Hungarian	16569	0.94	X2m2	Malyarchuk et al. 2018
	328	17	HuD22.BM18	MG952804.1	Hungarian	16569	0.9613	X2c1b	Malyarchuk et al. 2018
	329	18	HuD23.BM18	MG952805.1	Hungarian	16569	0.9757	T2b	Malyarchuk et al. 2018
	330	19	HuD24.BM18	MG952806.1	Hungarian	16568	0.983	K1c1	Malyarchuk et al. 2018
	331	20	HuD25.BM18	MG952807.1	Hungarian	16570	0.9537	J2b1a6	Malyarchuk et al. 2018
	332	21	HuD26.BM18	MG952808.1	Hungarian	16570	0.8516	H2a1c	Malyarchuk et al. 2018
	333	22	HuD27.BM18	MG952809.1	Hungarian	16569	0.9794	W3a1d	Malyarchuk et al. 2018
	334	23	HuD28.BM18	MG952810.1	Hungarian	16570	0.889	H9a	Malyarchuk et al. 2018
	335	24	HuD29.BM18	MG952811.1	Hungarian	16570	0.8578	H6a1a4	Malyarchuk et al. 2018
	336	25	HuD3.BM18	MG952785.1	Hungarian	16570	0.9638	K2b2	Malyarchuk et al. 2018
	337	26	HuD30.BM18	MG952812.1	Hungarian	16569	0.8609	H40	Malyarchuk et al. 2018
	338	27	HuD31.BM18	MG952813.1	Hungarian	16569	0.9019	H7	Malyarchuk et al. 2018
	339	28	HuD32.BM18	MG952814.1	Hungarian	16569	0.9571	V	Malyarchuk et al. 2018
	340	29	HuD33.BM18	MG952815.1	Hungarian	16570	0.9879	T2a1a	Malyarchuk et al. 2018
	341	30	HuD34.BM18	MG952816.1	Hungarian	16568	0.9603	H1c	Malyarchuk et al. 2018
	342	31	HuD35.BM18	MG952817.1	Hungarian	16571	0.935	H5a2	Malyarchuk et al. 2018
	343	32	HuD36.BM18	MG952818.1	Hungarian	16567	0.9649	H5a1m	Malyarchuk et al. 2018
	344	33	HuD37.BM18	MG952819.1	Hungarian	16568	0.9814	U4b1a3a	Malyarchuk et al. 2018
	345	34	HuD38.BM18	MG952820.1	Hungarian	16569	0.9137	H1+16239	Malyarchuk et al. 2018
	346	35	HuD39.BM18	MG952821.1	Hungarian	16570	0.9425	T2b	Malyarchuk et al. 2018
	347	36	HuD4.BM18	MG952786.1	Hungarian	16570	0.9056	H1e1a	Malyarchuk et al. 2018
	348	37	HuD40.BM18	MG952822.1	Hungarian	16570	0.9698	T2b	Malyarchuk et al. 2018
	349	38	HuD5.BM18	MG952787.1	Hungarian	16569	0.9672	U4b1a4	Malyarchuk et al. 2018
	350	39	HuD6.BM18	MG952788.1	Hungarian	16569	0.989	K2b1b	Malyarchuk et al. 2018
	351	40	HuD7.BM18	MG952789.1	Hungarian	16569	Infinity	J2a1a1a	Malyarchuk et al. 2018
	352	41	HuD8.BM18	MG952790.1	Hungarian	16569	0.9435	U8b1b1	Malyarchuk et al. 2018
	353	42	HuD9.BM18	MG952791.1	Hungarian	16570	0.9562	H3	Malyarchuk et al. 2018
	354	43	HuG42.BM18	MG952823.1	Hungarian	16569	0.8806	H1c	Malyarchuk et al. 2018
	355	44	HuG84.BM18	MG952824.1	Hungarian	16567	0.8846	H1c+152	Malyarchuk et al. 2018
	356	45	HuK367.BM18	MG952826.1	Hungarian	16568	0.9676	K1c1	Malyarchuk et al. 2018
	357	46	HuKA120.BM18	MG952827.1	Hungarian	16570	0.8848	H2a1c	Malyarchuk et al. 2018
	358	47	HuKA187.BM18	MG952828.1	Hungarian	16570	0.89	H2a1c	Malyarchuk et al. 2018
	359	48	HuP522.BM18	MG952833.1	Hungarian	16568	0.9487	K1c1	Malyarchuk et al. 2018
	360	49	HuP53.BM18	MG952829.1	Hungarian	16568	0.967	K1c1	Malyarchuk et al. 2018
	361	50	HuP55.BM18	MG952830.1	Hungarian	16568	0.983	K1c1	Malyarchuk et al. 2018
	362	51	HuP56.BM18	MG952831.1	Hungarian	16568	0.967	K1c1	Malyarchuk et al. 2018
	363	52	HuP574.BM18	MG952834.1	Hungarian	16569	1	H1c1	Malyarchuk et al. 2018
	364	53	HuP58.BM18	MG952832.1	Hungarian	16568	0.967	K1c1	Malyarchuk et al. 2019
	365	54	HuP587.BM18	MG952835.1	Hungarian	16569	0.9695	K2b1a1	Malyarchuk et al. 2018
	366	55	HuP709.BM18	MG952836.1	Hungarian	16569	0.9706	K1c1b	Malyarchuk et al. 2018
	367	56	HuS1.BM18	MG952837.1	Hungarian	16569	1	U4b1a4	Malyarchuk et al. 2018
	368	57	HuS10.BM18	MG952846.1	Hungarian	16569	0.8905	N1a1a1a3	Malyarchuk et al. 2018
	369	58	HuS11.BM18	MG952847.1	Hungarian	16568	0.9838	K1c2	Malyarchuk et al. 2018
	370	59	HuS12.BM18	MG952848.1	Hungarian	16571	0.9476	U2e2a1	Malyarchuk et al. 2018
	371	60	HuS13.BM18	MG952849.1	Hungarian	16569	0.9748	H12a	Malyarchuk et al. 2018
	372	61	HuS14.BM18	MG952850.1	Hungarian	16569	0.9348	H8c	Malyarchuk et al. 2018
	373	62	HuS15.BM18	MG952851.1	Hungarian	16571	0.9283	T2b25	Malyarchuk et al. 2018
	374	63	HuS16.BM18	MG952852.1	Hungarian	16569	0.8806	H1c	Malyarchuk et al. 2018
	375	64	HuS17.BM18	MG952853.1	Hungarian	16569	0.9596	K1a19	Malyarchuk et al. 2018
	376	65	HuS18.BM18	MG952854.1	Hungarian	16570	0.8419	H+152	Malyarchuk et al. 2018
	377	66	HuS19.BM18	MG952855.1	Hungarian	16569	0.981	J1c3	Malyarchuk et al. 2018
	378	67	HuS2.BM18	MG952838.1	Hungarian	16560	0.8869	T2f1a1	Malyarchuk et al. 2018
	379	68	HuS20.BM18	MG952856.1	Hungarian	16570	0.901	V1a	Malyarchuk et al. 2018
	380	69	HuS21.BM18	MG952857.1	Hungarian	16569	0.9016	H70	Malyarchuk et al. 2018
	381	70	HuS22.BM18	MG952858.1	Hungarian	16571	0.9583	C4a1a+195	Malyarchuk et al. 2018
	382	71	HuS23.BM18	MG952859.1	Hungarian	16568	0.9327	K1c1	Malyarchuk et al. 2018
	383	72	HuS24.BM18	MG952860.1	Hungarian	16569	0.8052	H1	Malyarchuk et al. 2018
	384	73	HuS25.BM18	MG952861.1	Hungarian	16570	0.8872	H1e1a	Malyarchuk et al. 2018
	385	74	HuS26.BM18	MG952862.1	Hungarian	16570	0.9408	V6	Malyarchuk et al. 2018
	386	75	HuS27.BM18	MG952863.1	Hungarian	16568	0.9838	K1c2	Malyarchuk et al. 2018
	387	76	HuS28.BM18	MG952864.1	Hungarian	16569	0.9811	T2a1	Malyarchuk et al. 2018
	388	77	HuS29.BM18	MG952865.1	Hungarian	16568	0.9205	H1b1a	Malyarchuk et al. 2018
	389	78	HuS3.BM18	MG952839.1	Hungarian	16570	0.9304	H76	Malyarchuk et al. 2018
	390	79	HuS30.BM18	MG952866.1	Hungarian	16569	0.9774	H47a	Malyarchuk et al. 2018
	391	80	HuS31.BM18	MG952867.1	Hungarian	16572	0.9818	U4a2e	Malyarchuk et al. 2018
	392	81	HuS32.BM18	MG952868.1	Hungarian	16570	0.9941	J2a1a1a2	Malyarchuk et al. 2018
	393	82	HuS33.BM18	MG952869.1	Hungarian	16570	0.9124	H1a	Malyarchuk et al. 2018
	394	83	HuS34.BM18	MG952870.1	Hungarian	16570	0.9323	J1c15a	Malyarchuk et al. 2018
	395	84	HuS35.BM18	MG952871.1	Hungarian	16570	0.9643	J1c4	Malyarchuk et al. 2018
	396	85	HuS36.BM18	MG952872.1	Hungarian	16569	0.9592	H5b1	Malyarchuk et al. 2018
	397	86	HuS37.BM18	MG952873.1	Hungarian	16569	0.9536	HV+16311	Malyarchuk et al. 2018
	398	87	HuS38.BM18	MG952874.1	Hungarian	16570	0.974	J1b1a1	Malyarchuk et al. 2018
	399	88	HuS39.BM18	MG952875.1	Hungarian	16570	0.9289	H15a1	Malyarchuk et al. 2018
	400	89	HuS4.BM18	MG952840.1	Hungarian	16569	0.9016	H70	Malyarchuk et al. 2018
	401	90	HuS40.BM18	MG952876.1	Hungarian	16569	0.9862	J1c2	Malyarchuk et al. 2018
	402	91	HuS5.BM18	MG952841.1	Hungarian	16569	1	H7b2	Malyarchuk et al. 2018
	403	92	HuS6.BM18	MG952842.1	Hungarian	16569	0.9167	H1b	Malyarchuk et al. 2018
	404	93	HuS7.BM18	MG952843.1	Hungarian	16574	0.9748	I1a1c	Malyarchuk et al. 2018
	405	94	HuS8.BM18	MG952844.1	Hungarian	16570	0.9662	H5a2	Malyarchuk et al. 2018
	406	95	HuS9.BM18	MG952845.1	Hungarian	16572	0.9875	U1b2	Malyarchuk et al. 2018
	407	1	Kal37.GP15	GU213237.1	Kalmak	16567	0.919	U7a3a	Palanichamy et al. 2015
	408	2	Kal80.MD10	FJ951588.1	Kalmak	16568	0.9901	D2b1	Derenko et al. 2010
	409	3	Kal96.MD14	KJ856729.1	Kalmak	16569	0.9668	U4a1	Derenko et al. 2014
	410	1	Kaz121.HS17	KY824938.1	Kazak	16568	0.9231	U7a	Sahakyan et al. 2017
	411	2	Kaz184.MI07	EU007867.1	Kazak	16570	0.9722	D4i2	Ingman et al. 2007
	412	3	Kaz185.MI07	EU007868.1	Kazak	16570	0.9441	A+152+16362+16189	Ingman et al. 2007
	413	4	Kaz186.MI07	EU007869.1	Kazak	16567	0.9425	D5a2a1	Ingman et al. 2007
	414	5	Kaz187.MI07	EU007870.1	Kazak	16570	0.9781	T2b16	Ingman et al. 2007
	415	6	Kaz188.MI07	EU007871.1	Kazak	16570	0.976	D4j8	Ingman et al. 2007
	416	7	Kaz189.MI07	EU007872.1	Kazak	16571	0.9708	T2b4h	Ingman et al. 2007
	417	1	Kir101.PM18	MF523154.1	Kirghiz	16571	0.986	J1c2o	Peng et al. 2018
	418	2	Kir102.PM18	MF523155.1	Kirghiz	16559	0.8272	B4a1c4	Peng et al. 2018
	419	3	Kir103.PM18	MF523156.1	Kirghiz	16571	0.8255	HV2	Peng et al. 2018
	420	4	Kir105.PM18	MF522841.1	Kirghiz	16571	0.9431	H8b1	Peng et al. 2018
	421	5	Kir106.PM18	MF522842.1	Kirghiz	16571	0.9402	C4a1	Peng et al. 2018
	422	6	Kir107.PM18	MF522843.1	Kirghiz	16569	0.9544	N9a3	Peng et al. 2018
	423	7	Kir108.PM18	MF522844.1	Kirghiz	16571	0.8734	U5b2	Peng et al. 2018
	424	8	Kir109.PM18	MF522845.1	Kirghiz	16572	0.9627	J1d	Peng et al. 2018
	425	9	Kir110.PM18	MF522846.1	Kirghiz	16571	0.9625	N9a3	Peng et al. 2018
	426	10	Kir111.PM18	MF522847.1	Kirghiz	16571	0.9344	N9a1	Peng et al. 2018
	427	11	Kir112.PM18	MF522848.1	Kirghiz	16571	0.9174	T2g	Peng et al. 2018
	428	12	Kir114.PM18	MF522849.1	Kirghiz	16571	0.9695	C4b1	Peng et al. 2018
	429	13	Kir115.PM18	MF522850.1	Kirghiz	16571	0.9695	C4b1	Peng et al. 2018
	430	14	Kir119.PM18	MF522851.1	Kirghiz	16571	0.8689	H41a	Peng et al. 2018
	431	15	Kir120.PM18	MF522852.1	Kirghiz	16569	0.9294	M30	Peng et al. 2018
	432	16	Kir121.PM18	MF522853.1	Kirghiz	16571	0.943	D4s	Peng et al. 2018
	433	17	Kir122.PM18	MF522854.1	Kirghiz	16571	0.9883	D4n2	Peng et al. 2018
	434	18	Kir123.PM18	MF522855.1	Kirghiz	16570	0.9319	F3a1	Peng et al. 2018
	435	19	Kir124.PM18	MF522856.1	Kirghiz	16570	0.9437	Z3c	Peng et al. 2018
	436	20	Kir125.PM18	MF522857.1	Kirghiz	16571	0.9594	H2a1a	Peng et al. 2018
	437	21	Kir127.PM18	MF522858.1	Kirghiz	16571	0.9254	U5a2a1	Peng et al. 2018
	438	22	Kir128.PM18	MF522859.1	Kirghiz	16571	0.9724	D4j1b	Peng et al. 2018
	439	23	Kir129.PM18	MF522860.1	Kirghiz	16571	0.8925	HV6	Peng et al. 2018
	440	24	Kir130.PM18	MF522861.1	Kirghiz	16571	0.9695	C4b1	Peng et al. 2018
	441	25	Kir131.PM18	MF522862.1	Kirghiz	16571	0.9872	J1c1b1a	Peng et al. 2018
	442	26	Kir132.PM18	MF522863.1	Kirghiz	16571	0.9653	K1a4i	Peng et al. 2018
	443	27	Kir134.PM18	MF522864.1	Kirghiz	16571	0.9431	H8b1	Peng et al. 2018
	444	28	Kir135.PM18	MF522865.1	Kirghiz	16569	0.9895	G2a2	Peng et al. 2018
	445	29	Kir136.PM18	MF522866.1	Kirghiz	16571	0.9492	M5a	Peng et al. 2018
	446	30	Kir137.PM18	MF522867.1	Kirghiz	16571	0.9839	U5a1b	Peng et al. 2018
	447	31	Kir138.PM18	MF522868.1	Kirghiz	16572	0.9509	C5b1a	Peng et al. 2018
	448	32	Kir139.PM18	MF522869.1	Kirghiz	16571	0.9563	D4h4a	Peng et al. 2018
	449	33	Kir141.PM18	MF522870.1	Kirghiz	16571	0.9655	HV9	Peng et al. 2018
	450	34	Kir142.PM18	MF522871.1	Kirghiz	16570	0.9523	F1g	Peng et al. 2018
	451	35	Kir143.PM18	MF522872.1	Kirghiz	16571	0.9607	G2b2	Peng et al. 2018
	452	36	Kir146.PM18	MF522873.1	Kirghiz	16571	0.9579	H16+152	Peng et al. 2018
	453	37	Kir149.PM18	MF522874.1	Kirghiz	16569	0.9472	A17	Peng et al. 2018
	454	38	Kir150.PM18	MF522875.1	Kirghiz	16570	0.9319	F3a1	Peng et al. 2018
	455	39	Kir151.PM18	MF522876.1	Kirghiz	16571	0.9724	D4j1b	Peng et al. 2018
	456	40	Kir152.PM18	MF522877.1	Kirghiz	16569	0.9294	M30	Peng et al. 2018
	457	41	Kir153.PM18	MF522878.1	Kirghiz	16571	0.9696	J1b1a1+146	Peng et al. 2018
	458	42	Kir154.PM18	MF522879.1	Kirghiz	16571	0.9655	HV9	Peng et al. 2018
	459	43	Kir157.PM18	MF522880.1	Kirghiz	16568	0.9517	F1e2	Peng et al. 2018
	460	44	Kir158.PM18	MF522881.1	Kirghiz	16571	0.9653	K1a4i	Peng et al. 2018
	461	45	Kir160.PM18	MF522882.1	Kirghiz	16571	0.9699	M7b1a2a	Peng et al. 2018
	462	46	Kir161.PM18	MF522883.1	Kirghiz	16571	0.9653	K1a4i	Peng et al. 2018
	463	47	Kir162.PM18	MF522884.1	Kirghiz	16571	0.9344	N9a1	Peng et al. 2018
	464	48	Kir164.PM18	MF522885.1	Kirghiz	16572	0.936	I4b	Peng et al. 2018
	465	49	Kir165.PM18	MF522886.1	Kirghiz	16571	0.9653	K1a4i	Peng et al. 2018
	466	50	Kir166.PM18	MF522887.1	Kirghiz	16571	0.9762	D4j+(16286)	Peng et al. 2018
	467	51	Kir169.PM18	MF522888.1	Kirghiz	16571	0.9695	C4b1	Peng et al. 2018
	468	52	Kir171.PM18	MF522889.1	Kirghiz	16571	0.8241	HV	Peng et al. 2018
	469	53	Kir172.PM18	MF522890.1	Kirghiz	16572	0.9662	D4c1a1	Peng et al. 2018
	470	54	Kir175.PM18	MF522891.1	Kirghiz	16571	0.9719	U5a1g	Peng et al. 2018
	471	55	Kir176.PM18	MF522892.1	Kirghiz	16571	0.9174	T2g	Peng et al. 2018
	472	56	Kir178.PM18	MF522893.1	Kirghiz	16571	0.9402	C4a1	Peng et al. 2018
	473	57	Kir180.PM18	MF522894.1	Kirghiz	16572	0.936	I4b	Peng et al. 2018
	474	58	Kir181.PM18	MF522895.1	Kirghiz	16571	0.9634	D4h4a	Peng et al. 2018
	475	59	Kir184.PM18	MF522896.1	Kirghiz	16571	0.9546	T1a1b1	Peng et al. 2018
	476	60	Kir186.PM18	MF522897.1	Kirghiz	16570	0.8495	U2b	Peng et al. 2018
	477	61	Kir188.PM18	MF522898.1	Kirghiz	16571	0.892	K1a12a	Peng et al. 2018
	478	62	Kir189.PM18	MF522899.1	Kirghiz	16571	0.9699	M7b1a2a	Peng et al. 2018
	479	63	Kir190.PM18	MF522900.1	Kirghiz	16571	0.9872	J1c1b1a	Peng et al. 2018
	480	64	Kir191.PM18	MF522901.1	Kirghiz	16571	0.9762	D4j+(16286)	Peng et al. 2018
	481	65	Kir193.PM18	MF522902.1	Kirghiz	16571	0.9709	T1a1b1	Peng et al. 2018
	482	66	Kir194.PM18	MF522903.1	Kirghiz	16571	0.9303	U4a1	Peng et al. 2018
	483	67	Kir195.PM18	MF522904.1	Kirghiz	16571	0.9653	K1a4i	Peng et al. 2018
	484	68	Kir199.PM18	MF522905.1	Kirghiz	16571	0.9655	HV9	Peng et al. 2018
	485	69	Kir200.PM18	MF522906.1	Kirghiz	16571	0.892	K1a12a	Peng et al. 2018
	486	70	Kir201.PM18	MF522907.1	Kirghiz	16571	0.9219	H6a1b	Peng et al. 2018
	487	71	Kir202.PM18	MF522908.1	Kirghiz	16569	0.9544	N9a3	Peng et al. 2018
	488	72	Kir203.PM18	MF522909.1	Kirghiz	16571	0.8006	H	Peng et al. 2018
	489	73	Kir204.PM18	MF522910.1	Kirghiz	16571	0.9143	U5a2a1	Peng et al. 2018
	490	74	Kir205.PM18	MF522911.1	Kirghiz	16560	0.8687	B5b4	Peng et al. 2018
	491	75	Kir207.PM18	MF522912.1	Kirghiz	16571	0.928	R1a1	Peng et al. 2018
	492	76	Kir208.PM18	MF522913.1	Kirghiz	16569	0.8894	J1b1	Peng et al. 2018
	493	77	Kir209.PM18	MF522914.1	Kirghiz	16571	0.9683	T1a1b	Peng et al. 2018
	494	78	Kir211.PM18	MF522915.1	Kirghiz	16571	0.9877	D4j8	Peng et al. 2018
	495	79	Kir212.PM18	MF522916.1	Kirghiz	16571	0.9625	M7b1a1b	Peng et al. 2018
	496	80	Kir213.PM18	MF522917.1	Kirghiz	16571	0.9069	J1b2	Peng et al. 2018
	497	81	Kir214.PM18	MF522918.1	Kirghiz	16562	0.8748	B4c1a2a	Peng et al. 2018
	498	82	Kir215.PM18	MF522919.1	Kirghiz	16562	0.8748	B4c1a2a	Peng et al. 2018
	499	83	Kir216.PM18	MF522920.1	Kirghiz	16571	0.8963	U1a1	Peng et al. 2018
	500	84	Kir217.PM18	MF522921.1	Kirghiz	16569	0.9895	G2a2	Peng et al. 2018
	501	85	Kir218.PM18	MF522922.1	Kirghiz	16571	0.9768	U2e1h	Peng et al. 2018
	502	86	Kir219.PM18	MF522923.1	Kirghiz	16571	0.9738	M8a3	Peng et al. 2018
	503	87	Kir220.PM18	MF522924.1	Kirghiz	16571	0.9891	D4e5b	Peng et al. 2018
	504	88	Kir221.PM18	MF522925.1	Kirghiz	16571	0.8938	H2a1a	Peng et al. 2018
	505	89	Kir222.PM18	MF522926.1	Kirghiz	16569	0.9895	G2a2	Peng et al. 2018
	506	90	Kir223.PM18	MF522927.1	Kirghiz	16573	0.9468	U4b	Peng et al. 2018
	507	91	Kir224.PM18	MF522928.1	Kirghiz	16569	0.9107	A14	Peng et al. 2018
	508	92	Kir225.PM18	MF522929.1	Kirghiz	16569	0.9293	D5a2a1b	Peng et al. 2018
	509	93	Kir226.PM18	MF522930.1	Kirghiz	16571	0.9431	D4o1	Peng et al. 2018
	510	94	Kir227.PM18	MF522931.1	Kirghiz	16569	0.8894	J1b1	Peng et al. 2018
	511	95	Kir228.PM18	MF522932.1	Kirghiz	16571	0.9625	G2a1d2	Peng et al. 2018
	512	96	Kir229.PM18	MF522933.1	Kirghiz	16571	0.9583	D4j5a	Peng et al. 2018
	513	97	Kir230.PM18	MF522934.1	Kirghiz	16571	0.917	J1b2	Peng et al. 2018
	514	98	Kir231.PM18	MF522935.1	Kirghiz	16569	0.9601	J1b1b1	Peng et al. 2018
	515	99	Kir232.PM18	MF522936.1	Kirghiz	16560	0.8687	B5b4	Peng et al. 2018
	516	100	Kir233.PM18	MF522937.1	Kirghiz	16571	0.9734	D4j1a1	Peng et al. 2018
	517	101	Kir234.PM18	MF522938.1	Kirghiz	16571	0.9884	D4j13	Peng et al. 2018
	518	102	Kir235.PM18	MF522939.1	Kirghiz	16571	0.9674	C4a1a+195	Peng et al. 2018
	519	103	Kir236.PM18	MF522940.1	Kirghiz	16571	0.9756	D4j	Peng et al. 2018
	520	104	Kir237.PM18	MF522941.1	Kirghiz	16568	0.9362	F1d	Peng et al. 2018
	521	105	Kir238.PM18	MF522942.1	Kirghiz	16572	0.9674	D4e5a	Peng et al. 2018
	522	106	Kir239.PM18	MF522943.1	Kirghiz	16571	0.9431	D4o1	Peng et al. 2018
	523	107	Kir240.PM18	MF522944.1	Kirghiz	16571	0.9511	M9a1b1	Peng et al. 2018
	524	108	Kir241.PM18	MF522945.1	Kirghiz	16571	0.9231	D4m	Peng et al. 2018
	525	109	Kir242.PM18	MF522946.1	Kirghiz	16571	0.8757	H13a2b2	Peng et al. 2018
	526	110	Kir243.PM18	MF522947.1	Kirghiz	16568	0.9762	F1b1e	Peng et al. 2018
	527	111	Kir244.PM18	MF522948.1	Kirghiz	16571	0.9892	D5a2a2	Peng et al. 2018
	528	112	Kir245.PM18	MF522949.1	Kirghiz	16571	0.9695	H5a2a	Peng et al. 2018
	529	113	Kir246.PM18	MF522950.1	Kirghiz	16569	0.9281	H5a1	Peng et al. 2018
	530	114	Kir247.PM18	MF522951.1	Kirghiz	16571	0.9353	C4a2c	Peng et al. 2018
	531	115	Kir248.PM18	MF522952.1	Kirghiz	16571	0.9317	U4b	Peng et al. 2018
	532	116	Kir249.PM18	MF522953.1	Kirghiz	16571	0.9884	D4j13	Peng et al. 2018
	533	117	Kir250.PM18	MF522954.1	Kirghiz	16571	0.9687	C4a1a4a	Peng et al. 2018
	534	118	Kir251.PM18	MF522955.1	Kirghiz	16571	0.9694	U5a1b1	Peng et al. 2018
	535	119	Kir252.PM18	MF522956.1	Kirghiz	16571	0.9687	C4a1a4a	Peng et al. 2018
	536	120	Kir253.PM18	MF522957.1	Kirghiz	16571	0.9468	U4b	Peng et al. 2018
	537	121	Kir254.PM18	MF522958.1	Kirghiz	16571	0.9117	V1a1	Peng et al. 2018
	538	122	Kir255.PM18	MF522959.1	Kirghiz	16571	0.9251	X2i	Peng et al. 2018
	539	123	Kir256.PM18	MF522960.1	Kirghiz	16569	0.9601	J1b1b1	Peng et al. 2018
	540	124	Kir257.PM18	MF522961.1	Kirghiz	16571	0.9219	H6a1b	Peng et al. 2018
	541	125	Kir258.PM18	MF522962.1	Kirghiz	16571	0.9302	J1b2	Peng et al. 2018
	542	1	Mon219.MI07	EU007890.1	Mongol	16567	0.9777	M7c1a1a1	Ingman & Gyllensten 2007
	543	2	Mon220.MI07	EU007891.1	Mongol	16571	0.9488	U4d2	Ingman & Gyllensten 2007
	544	3	Mon221.MI07	EU007892.1	Mongol	16570	0.9545	Y1a	Ingman & Gyllensten 2007
	545	4	Mon222.MI07	EU007893.1	Mongol	16569	0.9408	D5c+16311	Ingman & Gyllensten 2007
	546	4	Mon225.HS17	KY825042.1	Mongol	16568	0.8735	U7a3a	Sahakyan et al. 2017
	547	6	Mon246.KQ03	AY255146.1	Mongol	16569	0.9545	M7c1c2	Kong et al. 2003
	548	7	MonN1.MP15	KR153486.1	Mongol	16569	0.978	C4+152	Protasova et al. 2016
	549	1	Pol04.MM13	JX307110.1	Polish	16569	0.9702	H6c1	Mielnik-Sikorska et al. 2013
	550	2	Pol100.BM08	EF222239.1	Polish	16570	0.9654	U4a2a3	Malyarchuk et al. 2008
	551	3	Pol108.BM08	EF222241.1	Polish	16570	0.9848	U4a2b	Malyarchuk et al. 2008
	552	4	Pol109.BM08	EF222236.1	Polish	16570	1	U4a2a1	Malyarchuk et al. 2008
	553	5	Pol121.MM13	JX128041.1	Polish	16570	0.9662	H5a2	Mielnik-Sikorska et al. 2013
	554	6	Pol150.MM13	JX128042.1	Polish	16567	1	H5a1	Mielnik-Sikorska et al. 2013
	555	7	Pol161.BM08	EU545429.2	Polish	16573	0.9598	U4a1b2	Malyarchuk et al. 2008
	556	8	Pol176.MM13	JX128043.1	Polish	16567	1	H5a1i	Mielnik-Sikorska et al. 2013
	557	9	Pol202.MM13	JX266266.2	Polish	16567	0.9751	G2a2a	Mielnik-Sikorska et al. 2013
	558	10	Pol22.BM08	EU545417.2	Polish	16577	0.9697	U4a1a	Malyarchuk et al. 2008
	559	11	Pol3.BM08	EU545416.2	Polish	16572	0.979	U4a1a	Malyarchuk et al. 2008
	560	12	Pol320.MM13	JX266265.2	Polish	16570	0.9922	L2a1l2a1	Mielnik-Sikorska et al. 2013
	561	13	Pol337.MM13	JX128053.1	Polish	16570	0.921	H5a1+152	Mielnik-Sikorska et al. 2013
	562	14	Pol343.MM13	JX128054.1	Polish	16570	0.9686	H5a1a	Mielnik-Sikorska et al. 2013
	563	15	Pol356.MM13	JX128055.1	Polish	16570	0.9662	H5a1+152	Mielnik-Sikorska et al. 2013
	564	16	Pol381.MM13	JX307103.1	Polish	16569	0.985	H6a1b3	Mielnik-Sikorska et al. 2013
	565	17	Pol383.BM08	EF222251.1	Polish	16571	0.8754	HV+16311	Malyarchuk et al. 2008
	566	18	Pol422.MM13	JX266268.1	Polish	16571	0.948	C4a1a1	Mielnik-Sikorska et al. 2013
	567	19	Pol465.BM08	EU545419.2	Polish	16569	0.9644	U4b1a3	Malyarchuk et al. 2008
	568	20	Pol51.MM13	JX307102.1	Polish	16570	0.9278	H6a1b3	Mielnik-Sikorska et al. 2013
	569	21	Pol55.MM13	JX128058.1	Polish	16567	1	H5a1	Mielnik-Sikorska et al. 2013
	570	22	Pol57.MM13	JX128059.1	Polish	16573	0.9685	H5e1a	Mielnik-Sikorska et al. 2013
	571	23	Pol656.MM13	JX128056.1	Polish	16569	0.9845	H5a1a	Mielnik-Sikorska et al. 2013
	572	24	Pol66.BM08	EU545432.2	Polish	16572	0.9858	U4a1b2	Malyarchuk et al. 2008
	573	25	Pol67.BM08	EU545418.2	Polish	16573	0.9784	U4a1b1	Malyarchuk et al. 2008
	574	26	Pol70.BM08	EF222250.1	Polish	16568	0.9955	U4a2a1	Malyarchuk et al. 2008
	575	27	Pol72.BM08	EU545428.2	Polish	16570	0.988	U4a1c	Malyarchuk et al. 2008
	576	28	Pol74.BM08	EF222249.1	Polish	16568	1	U4a2a	Malyarchuk et al. 2008
	577	29	PolD26.MM13	JX128051.1	Polish	16569	0.9331	H5a1a	Mielnik-Sikorska et al. 2013
	578	30	PolD54.MM13	JX128052.1	Polish	16570	0.9457	H5a2	Mielnik-Sikorska et al. 2013
	579	1	Rus0.FTDNA	EU444119.1	Russian	16571	0.9278	H2a2b2	FTDNA: Gene by Gene
	580	2	Rus1.FTDNA	GU295448.1	Russian	16569	1	K1a9	FTDNA: Gene by Gene
	581	3	Rus10.FTDNA	HQ405768.1	Russian	16568	0.9383	F1b1e	FTDNA: Gene by Gene
	582	4	Rus10.MM13	JX307104.1	Russian	16571	0.8924	H6a1a	Mielnik-Sikorska et al. 2013
	583	5	Rus103.BM08	EU545438.2	Russian	16573	0.9651	U4d1b	Malyarchuk et al. 2008
	584	6	Rus104.MM13	JX128084.1	Russian	16568	0.9484	H5a1a	Mielnik-Sikorska et al. 2013
	585	7	Rus11.FTDNA	JN315676.1	Russian	16569	0.9777	C5c1a	FTDNA: Gene by Gene
	586	8	Rus12.BM08	EU545439.1	Russian	16571	0.9523	HV6a	Malyarchuk et al. 2008
	587	9	Rus12.FTDNA	JN828961.1	Russian	16569	0.6093	X2m'n	FTDNA: Gene by Gene
	588	10	Rus120.MM13	JX128091.1	Russian	16573	0.9469	H5e1a1	Mielnik-Sikorska et al. 2013
	589	11	Rus13.FTDNA	JN899290.1	Russian	16570	0.9253	H1b5	FTDNA: Gene by Gene
	590	12	Rus14.FTDNA	JN903384.1	Russian	16569	0.9039	H1b1	FTDNA: Gene by Gene
	591	13	Rus15.FTDNA	JN942526.1	Russian	16571	0.9185	H3	FTDNA: Gene by Gene
	592	14	Rus16.FTDNA	JQ027716.1	Russian	16568	0.9697	J1c2	FTDNA: Gene by Gene
	593	15	Rus161.BM08	EU545440.2	Russian	16570	0.9462	U4a2a	Malyarchuk et al. 2008
	594	16	Rus165.BM08	EU545441.1	Russian	16569	0.8421	HV7	Malyarchuk et al. 2008
	595	17	Rus17.FTDNA	JQ480650.1	Russian	16570	0.9409	U4a2g	FTDNA: Gene by Gene
	596	18	Rus17.MM13	JX128060.1	Russian	16568	0.9058	H5a1a	Mielnik-Sikorska et al. 2013
	597	19	Rus170.BM08	EU545442.2	Russian	16572	0.9818	U4a2e	Malyarchuk et al. 2008
	598	20	Rus18.FTDNA	JQ774501.1	Russian	16573	0.9803	K1b2a2	FTDNA: Gene by Gene
	599	21	Rus19.FTDNA	JX440338.1	Russian	16578	0.9129	I3d	FTDNA: Gene by Gene
	600	22	Rus2.FTDNA	GU808335.1	Russian	16569	0.9683	J1c4b	FTDNA: Gene by Gene
	601	23	Rus20.FTDNA	KC127675.1	Russian	16570	0.9682	T2l	FTDNA: Gene by Gene
	602	24	Rus20.MM13	JX307107.1	Russian	16571	0.9227	H6a1a4	Mielnik-Sikorska et al. 2013
	603	25	Rus21.FTDNA	KC170989.1	Russian	16568	0.9743	K1c1c	FTDNA: Gene by Gene
	604	26	Rus21.MM13	JX128067.1	Russian	16570	1	H5u1	Mielnik-Sikorska et al. 2013
	605	27	Rus2114.BM08	EU545450.2	Russian	16570	0.9638	U4a2a	Malyarchuk et al. 2008
	606	28	Rus22.FTDNA	KC405582.1	Russian	16570	0.9682	T1a	FTDNA: Gene by Gene
	607	29	Rus23.FTDNA	KC420456.1	Russian	16569	0.9884	J1c4	FTDNA: Gene by Gene
	608	30	Rus24.FTDNA	KF577592.1	Russian	16569	1	H23	FTDNA: Gene by Gene
	609	31	Rus25.FTDNA	KF899911.1	Russian	16572	0.9786	I1a1a1	FTDNA: Gene by Gene
	610	32	Rus259.BM08	EU545443.1	Russian	16570	0.9605	HV7	Malyarchuk et al. 2008
	611	33	Rus26.BM08	EU545435.1	Russian	16570	0.9004	HV+16311	Malyarchuk et al. 2008
	612	34	Rus26.FTDNA	KJ739542.1	Russian	16573	0.8429	H	FTDNA: Gene by Gene
	613	35	Rus27.FTDNA	KJ748572.1	Russian	16572	0.9434	T1a1	FTDNA: Gene by Gene
	614	36	Rus28.FTDNA	KJ890389.1	Russian	16571	0.9284	I4a1	FTDNA: Gene by Gene
	615	37	Rus29.FTDNA	KM220890.1	Russian	16570	0.9851	U5a1a1b	FTDNA: Gene by Gene
	616	38	Rus3.FTDNA	GU949564.1	Russian	16569	0.9885	J1c2c	FTDNA: Gene by Gene
	617	39	Rus30.FTDNA	KM272200.1	Russian	16570	0.9152	HV9b	FTDNA: Gene by Gene
	618	40	Rus31.FTDNA	KM378619.1	Russian	16569	0.9788	U5a1a1h	FTDNA: Gene by Gene
	619	41	Rus3129.BM08	EU545451.3	Russian	16575	0.9585	U4a1a	Malyarchuk et al. 2008
	620	42	Rus313.BM08	EU545444.2	Russian	16569	0.9773	U4b	Malyarchuk et al. 2008
	621	43	Rus32.FTDNA	KM594567.1	Russian	16567	0.9573	C4a1a6	FTDNA: Gene by Gene
	622	44	Rus33.FTDNA	KP406604.1	Russian	16570	0.9457	H17a	FTDNA: Gene by Gene
	623	45	Rus34.FTDNA	KR011273.1	Russian	16572	0.9868	U5b2b4a	FTDNA: Gene by Gene
	624	46	Rus34.MM13	JX128068.1	Russian	16568	0.8969	H5a1a	Mielnik-Sikorska et al. 2013
	625	47	Rus35.FTDNA	KT336633.1	Russian	16571	0.9725	I1a1a	FTDNA: Gene by Gene
	626	48	Rus36.FTDNA	KT827363.1	Russian	16568	0.8949	H1m	FTDNA: Gene by Gene
	627	49	Rus37.FTDNA	KU318667.1	Russian	16571	0.9683	U3b1b	FTDNA: Gene by Gene
	628	50	Rus38.FTDNA	KU529303.1	Russian	16571	0.95	N1b1a5	FTDNA: Gene by Gene
	629	51	Rus39.FTDNA	KU569976.1	Russian	16569	0.8584	H35	FTDNA: Gene by Gene
	630	52	Rus4.FTDNA	HM027912.1	Russian	16568	0.9058	H5a1a	FTDNA: Gene by Gene
	631	53	Rus40.FTDNA	KX156834.1	Russian	16574	0.9492	I1c1a	FTDNA: Gene by Gene
	632	54	Rus41.FTDNA	KX372732.1	Russian	16570	0.8221	H	FTDNA: Gene by Gene
	633	55	Rus41.MM13	JX128069.1	Russian	16568	1	H5a1	Mielnik-Sikorska et al. 2013
	634	56	Rus42.FTDNA	KX786649.1	Russian	16569	0.9916	H11a1	FTDNA: Gene by Gene
	635	57	Rus42.MM13	JX128079.1	Russian	16570	1	H5u1	Mielnik-Sikorska et al. 2013
	636	58	Rus43.FTDNA	KX786650.1	Russian	16570	0.9462	T2b	FTDNA: Gene by Gene
	637	59	Rus44.FTDNA	MF097962.1	Russian	16570	0.9759	V13	FTDNA: Gene by Gene
	638	60	Rus45.FTDNA	MF116366.1	Russian	16571	0.8263	H+152	FTDNA: Gene by Gene
	639	61	Rus46.FTDNA	MF278748.1	Russian	16582	0.9287	I3d	FTDNA: Gene by Gene
	640	62	Rus47.FTDNA	MF370865.1	Russian	16569	0.9455	R0a1a	FTDNA: Gene by Gene
	641	63	Rus474.BM08	EU545445.1	Russian	16569	0.942	R1a	Malyarchuk et al. 2008
	642	64	Rus48.FTDNA	MF464490.1	Russian	16570	0.9081	H10e3	FTDNA: Gene by Gene
	643	65	Rus488.BM08	EU545446.2	Russian	16570	0.9934	U4a2a3	Malyarchuk et al. 2008
	644	66	Rus49.FTDNA	MF975783.1	Russian	16491	0.8608	H5b	FTDNA: Gene by Gene
	645	67	Rus5.FTDNA	HM060309.1	Russian	16569	0.9089	H1b	FTDNA: Gene by Gene
	646	68	Rus50.BM08	EU545436.1	Russian	16568	0.9754	HV6a	Malyarchuk et al. 2008
	647	69	Rus50.FTDNA	MG551913.1	Russian	16568	0.9201	H13c1a	FTDNA: Gene by Gene
	648	70	Rus51.FTDNA	MG609037.1	Russian	16571	0.9483	H13a1a1d	FTDNA: Gene by Gene
	649	71	Rus52.FTDNA	MG709149.1	Russian	16570	0.9593	T1a1	FTDNA: Gene by Gene
	650	72	Rus53.FTDNA	MH158239.1	Russian	16569	0.956	U2e1e	FTDNA: Gene by Gene
	651	73	Rus54.FTDNA	MH918089.1	Russian	16569	0.9888	T2	FTDNA: Gene by Gene
	652	74	Rus54.MM13	JX128061.1	Russian	16569	0.9212	H5a	Mielnik-Sikorska et al. 2013
	653	75	Rus55.FTDNA	MH918095.1	Russian	16569	0.9534	K1a1b	FTDNA: Gene by Gene
	654	76	Rus56.FTDNA	MK026007.1	Russian	16570	0.9781	T2b16	FTDNA: Gene by Gene
	655	77	Rus56.MM13	JX128090.1	Russian	16570	0.9637	H5u1	Mielnik-Sikorska et al. 2013
	656	78	Rus57.FTDNA	MK202791.1	Russian	16574	0.9359	I1a1a	FTDNA: Gene by Gene
	657	79	Rus58.FTDNA	MK391751.1	Russian	16569	0.963	J1c2f	FTDNA: Gene by Gene
	658	80	Rus59.FTDNA	MK408598.1	Russian	16572	1	U5b1d1	FTDNA: Gene by Gene
	659	81	Rus6.FTDNA	HQ257370.1	Russian	16569	0.9562	HV+16311	FTDNA: Gene by Gene
	660	82	Rus60.FTDNA	MN597067.1	Russian	16571	0.9253	H1b5	FTDNA: Gene by Gene
	661	83	Rus63.MM13	JX128080.1	Russian	16569	0.8731	H5a2	Mielnik-Sikorska et al. 2013
	662	84	Rus64.MM13	JX128057.1	Russian	16569	0.9617	H5c	Mielnik-Sikorska et al. 2013
	663	85	Rus67.MM13	JX128070.1	Russian	16569	0.9686	H5a1q	Mielnik-Sikorska et al. 2013
	664	86	Rus6II3.BM08	EU545434.2	Russian	16572	0.9574	U4a2g	Malyarchuk et al. 2008
	665	87	Rus7.FTDNA	HQ284163.1	Russian	16571	0.879	H1b	FTDNA: Gene by Gene
	666	88	Rus75.MM13	JX128088.1	Russian	16570	0.9584	H5a2	Mielnik-Sikorska et al. 2013
	667	89	Rus8.FTDNA	HQ405756.1	Russian	16570	0.9745	H6a1a5	FTDNA: Gene by Gene
	668	90	Rus81.BM08	EU545437.1	Russian	16573	0.989	R1a1a1	Malyarchuk et al. 2008
	669	91	Rus81.MM13	JX128081.1	Russian	16573	0.9711	H5e1a1	Mielnik-Sikorska et al. 2013
	670	92	Rus829.BM08	EU545447.1	Russian	16570	0.8928	HV4	Malyarchuk et al. 2008
	671	93	Rus866.BM08	EU545448.2	Russian	16572	0.9787	U4d1b	Malyarchuk et al. 2008
	672	94	Rus871.BM08	EU545449.1	Russian	16570	1	R1a1a1a	Malyarchuk et al. 2008
	673	95	Rus88.MM13	JX128082.1	Russian	16570	0.9337	H5a2	Mielnik-Sikorska et al. 2013
	674	96	Rus9.FTDNA	HQ405767.1	Russian	16571	0.9772	V1a1	FTDNA: Gene by Gene
	675	97	Rus9.MM13	JX128089.1	Russian	16569	0.856	H5a1j	Mielnik-Sikorska et al. 2013
	676	98	Rus96.MM13	JX128083.1	Russian	16567	0.8383	H5a1	Mielnik-Sikorska et al. 2013
	677	1	Shr002.KL13	KF056266.1	Sherpa	16567	0.9746	D5a2b	Kang et al. 2013
	678	2	Shr003.KL13	KF056248.1	Sherpa	16570	0.9651	C4a2b2a	Kang et al. 2013
	679	3	Shr004.KL13	KF056310.1	Sherpa	16567	0.9926	A15c1	Kang et al. 2013
	680	4	Shr005.KL13	KF056263.1	Sherpa	16569	0.9505	M13a2	Kang et al. 2013
	681	5	Shr006.KL13	KF056270.1	Sherpa	16569	0.9176	M5c2	Kang et al. 2013
	682	6	Shr008.KL13	KF056246.1	Sherpa	16570	0.9459	C4a2b2a	Kang et al. 2013
	683	7	Shr009.KL13	KF056298.1	Sherpa	16568	0.9421	A11a	Kang et al. 2013
	684	8	Shr012.KL13	KF056271.1	Sherpa	16569	0.9076	M54	Kang et al. 2013
	685	9	Shr013.KL13	KF056309.1	Sherpa	16567	0.9715	A15c1	Kang et al. 2013
	686	10	Shr014.KL13	KF056249.1	Sherpa	16570	0.967	C4a2b2a	Kang et al. 2013
	687	11	Shr015.KL13	KF056288.1	Sherpa	16570	0.9776	M9a1a1c1b1a	Kang et al. 2013
	688	12	Shr017.KL13	KF056250.1	Sherpa	16570	0.967	C4a2b2a	Kang et al. 2013
	689	13	Shr020.KL13	KF056284.1	Sherpa	16569	0.9828	M9a1a2	Kang et al. 2013
	690	14	Shr023.KL13	KF056305.1	Sherpa	16567	0.9926	A15c1	Kang et al. 2013
	691	15	Shr024.KL13	KF056300.1	Sherpa	16566	0.9764	A6b	Kang et al. 2013
	692	16	Shr026.KL13	KF056282.1	Sherpa	16569	1	M3d1a1	Kang et al. 2013
	693	17	Shr029.KL13	KF056269.1	Sherpa	16567	0.9699	M5b2b1a	Kang et al. 2013
	694	18	Shr031.KL13	KF056268.1	Sherpa	16567	0.9514	D5a2a1	Kang et al. 2013
	695	19	Shr035.KL13	KF056262.1	Sherpa	16569	0.9144	W	Kang et al. 2013
	696	20	Shr036.KL13	KF056280.1	Sherpa	16569	1	M70	Kang et al. 2013
	697	21	Shr039.KL13	KF056285.1	Sherpa	16569	0.9828	M9a1a2	Kang et al. 2013
	698	22	Shr042.KL13	KF056272.1	Sherpa	16569	0.9076	M54	Kang et al. 2013
	699	23	Shr043.KL13	KF056251.1	Sherpa	16570	0.967	C4a2b2a	Kang et al. 2013
	700	24	Shr047.KL13	KF056267.1	Sherpa	16567	0.9746	D5a2b	Kang et al. 2013
	701	25	Shr048.KL13	KF056273.1	Sherpa	16569	0.9659	G3a1a	Kang et al. 2013
	702	26	Shr049.KL13	KF056279.1	Sherpa	16569	0.9606	D4	Kang et al. 2013
	703	27	Shr050.KL13	KF056276.1	Sherpa	16569	1	D4j13	Kang et al. 2013
	704	28	Shr051.KL13	KF056265.1	Sherpa	16569	0.9685	M11a2	Kang et al. 2013
	705	29	Shr056.KL13	KF056313.1	Sherpa	16567	0.9926	A15c1	Kang et al. 2013
	706	30	Shr057.KL13	KF056243.1	Sherpa	16569	0.9398	C4a2b2	Kang et al. 2013
	707	31	Shr058.KL13	KF056291.1	Sherpa	16572	0.9874	M9a1a1c1b1a	Kang et al. 2013
	708	32	Shr059.KL13	KF056306.1	Sherpa	16567	0.9926	A15c1	Kang et al. 2013
	709	33	Shr062.KL13	KF056308.1	Sherpa	16567	0.9795	A15c1	Kang et al. 2013
	710	34	Shr072.KL13	KF056258.1	Sherpa	16569	0.8927	U2b1a	Kang et al. 2013
	711	35	Shr073.KL13	KF056314.1	Sherpa	16567	0.9926	A15c1	Kang et al. 2013
	712	36	Shr075.KL13	KF056315.1	Sherpa	16567	0.9926	A15c1	Kang et al. 2013
	713	37	Shr076.KL13	KF056277.1	Sherpa	16569	1	D4j13	Kang et al. 2013
	714	38	Shr077.KL13	KF056316.1	Sherpa	16567	0.9926	A15c1	Kang et al. 2013
	715	39	Shr098.KL13	KF056295.1	Sherpa	16570	0.976	M9a1a1c1b1a	Kang et al. 2013
	716	40	Shr100.KL13	KF056293.1	Sherpa	16570	0.977	M9a1a1c1b1a	Kang et al. 2013
	717	41	Shr101.KL13	KF056274.1	Sherpa	16567	0.9396	M38	Kang et al. 2013
	718	42	Shr102.KL13	KF056247.1	Sherpa	16570	0.9504	C4a2b2a	Kang et al. 2013
	719	43	Shr103.KL13	KF056283.1	Sherpa	16569	1	M3d1a1	Kang et al. 2013
	720	44	Shr104.KL13	KF056286.1	Sherpa	16569	0.9867	M9a1a2	Kang et al. 2013
	721	45	Shr108.KL13	KF056259.1	Sherpa	16569	0.8927	U2b1a	Kang et al. 2013
	722	46	Shr110.KL13	KF056275.1	Sherpa	16569	0.9934	D4j1a1	Kang et al. 2013
	723	47	Shr111.KL13	KF056299.1	Sherpa	16568	0.9421	A11a	Kang et al. 2013
	724	48	Shr113.KL13	KF056296.1	Sherpa	16570	0.978	M9a1a1c1b1a	Kang et al. 2013
	725	49	Shr114.KL13	KF056311.1	Sherpa	16567	0.9926	A15c1	Kang et al. 2013
	726	50	Shr115.KL13	KF056301.1	Sherpa	16566	0.9764	A6b	Kang et al. 2013
	727	51	Shr116.KL13	KF056287.1	Sherpa	16570	0.9567	M9a1a1c1b1a	Kang et al. 2013
	728	52	Shr124.KL13	KF056261.1	Sherpa	16566	0.964	F1c1a1a	Kang et al. 2013
	729	53	Shr125.KL13	KF056312.1	Sherpa	16567	0.9926	A15c1	Kang et al. 2013
	730	54	Shr126.KL13	KF056244.1	Sherpa	16569	0.9398	C4a2b2	Kang et al. 2013
	731	55	Shr129.KL13	KF056318.1	Sherpa	16569	0.8839	H10a1	Kang et al. 2013
	732	56	Shr130.KL13	KF056245.1	Sherpa	16569	0.9664	C4a2b2	Kang et al. 2013
	733	57	Shr131.KL13	KF056317.1	Sherpa	16567	0.9926	A15c1	Kang et al. 2013
	734	58	Shr139.KL13	KF056281.1	Sherpa	16569	0.9742	M3d1a1	Kang et al. 2013
	735	59	Shr145.KL13	KF056252.1	Sherpa	16570	0.967	C4a2b2a	Kang et al. 2013
	736	60	Shr149.KL13	KF056278.1	Sherpa	16569	1	D4j13	Kang et al. 2013
	737	61	Shr150.KL13	KF056304.1	Sherpa	16567	0.9926	A15c1	Kang et al. 2013
	738	62	Shr151.KL13	KF056257.1	Sherpa	16569	0.9891	U2a2	Kang et al. 2013
	739	63	Shr152.KL13	KF056260.1	Sherpa	16569	0.9018	U2b1a	Kang et al. 2013
	740	64	Shr158.KL13	KF056297.1	Sherpa	16570	0.9903	M9a1a1c1b1a	Kang et al. 2013
	741	65	Shr160.KL13	KF056302.1	Sherpa	16569	0.9863	A21	Kang et al. 2013
	742	66	Shr161.KL13	KF056303.1	Sherpa	16569	0.9863	A21	Kang et al. 2013
	743	67	Shr162.KL13	KF056253.1	Sherpa	16570	0.967	C4a2b2a	Kang et al. 2013
	744	68	Shr163.KL13	KF056290.1	Sherpa	16570	0.957	M9a1a1c1b1a	Kang et al. 2013
	745	69	Shr164.KL13	KF056256.1	Sherpa	16570	0.9651	C4a2b2a	Kang et al. 2013
	746	70	Shr166.KL13	KF056254.1	Sherpa	16570	0.967	C4a2b2a	Kang et al. 2013
	747	71	Shr170.KL13	KF056294.1	Sherpa	16570	0.9626	M9a1a1c1b1a	Kang et al. 2013
	748	72	Shr171.KL13	KF056289.1	Sherpa	16570	0.9764	M9a1a1c1b1a1	Kang et al. 2013
	749	73	Shr174.KL13	KF056255.1	Sherpa	16570	0.967	C4a2b2a	Kang et al. 2013
	750	74	Shr180.KL13	KF056264.1	Sherpa	16568	0.9591	M13a2	Kang et al. 2013
	751	75	Shr184.KL13	KF056307.1	Sherpa	16567	0.9891	A15c1	Kang et al. 2013
	752	76	Shr185.KL13	KF056292.1	Sherpa	16571	0.9874	M9a1a1c1b1a	Kang et al. 2013
	753	1	Slo107.MM13	JX128074.1	Slovak	16569	0.9686	H5a1a	Mielnik-Sikorska et al. 2013
	754	2	Slo110.BM08	EU545455.3	Slovak	16570	0.9954	U4a2	Malyarchuk et al. 2008
	755	3	Slo115.MM13	JX128075.1	Slovak	16569	1	H5b1	Mielnik-Sikorska et al. 2013
	756	4	Slo116.BM08	EU545456.3	Slovak	16572	0.9818	U4a2e	Malyarchuk et al. 2008
	757	5	Slo118.BM08	EU545457.1	Slovak	16569	1	HV8	Malyarchuk et al. 2008
	758	6	Slo144.BM08	EU545458.3	Slovak	16570	1	U4a2a	Malyarchuk et al. 2008
	759	7	Slo146.BM08	EU545459.3	Slovak	16573	1	U4a1b1	Malyarchuk et al. 2008
	760	8	Slo148.MM13	JX128076.1	Slovak	16568	0.9445	H5a1f	Mielnik-Sikorska et al. 2013
	761	9	Slo149.MM13	JX128077.1	Slovak	16568	0.9662	H5a1+152	Mielnik-Sikorska et al. 2013
	762	10	Slo150.BM08	EU545460.3	Slovak	16569	0.9485	U4c2a	Malyarchuk et al. 2008
	763	11	Slo172.BM08	EU545461.3	Slovak	16568	1	U4a2a2	Malyarchuk et al. 2008
	764	12	Slo182.BM08	EU545462.3	Slovak	16571	0.9815	U4c1	Malyarchuk et al. 2008
	765	13	Slo2.MM13	JX128071.1	Slovak	16567	0.9668	H5a1g1	Mielnik-Sikorska et al. 2013
	766	14	Slo212.BM08	EU545463.3	Slovak	16569	0.9837	U4b1b1	Malyarchuk et al. 2008
	767	15	Slo230.MM13	JX128078.1	Slovak	16571	0.9311	H5a2	Mielnik-Sikorska et al. 2013
	768	16	Slo233.MM13	JX307099.1	Slovak	16569	1	H6c1	Mielnik-Sikorska et al. 2013
	769	17	Slo246.MM13	JX307100.1	Slovak	16570	0.9197	H6a1a	Mielnik-Sikorska et al. 2013
	770	18	Slo59.BM08	EU545452.1	Slovak	16571	0.905	HV6	Malyarchuk et al. 2008
	771	19	Slo69.MM13	JX128072.1	Slovak	16567	0.9572	H5a1a	Mielnik-Sikorska et al. 2013
	772	20	Slo73.BM08	EU545453.3	Slovak	16568	0.9811	U4a2	Malyarchuk et al. 2008
	773	21	Slo74.MM13	JX128073.1	Slovak	16571	0.9074	H5m	Mielnik-Sikorska et al. 2013
	774	22	Slo87.BM08	EU545454.1	Slovak	16571	0.9754	HV6a	Malyarchuk et al. 2008
	775	1	Taj10.PM18	MF523022.1	Tajik	16573	0.8547	H15a1b	Peng et al. 2018
	776	2	Taj101.PM18	MF523068.1	Tajik	16571	0.9839	U5a1b	Peng et al. 2018
	777	3	Taj102.PM18	MF523069.1	Tajik	16569	0.9358	A1a	Peng et al. 2018
	778	4	Taj106.PM18	MF523054.1	Tajik	16571	0.8724	K1a12a	Peng et al. 2018
	779	5	Taj107.PM18	MF523055.1	Tajik	16570	0.9667	T2d2	Peng et al. 2018
	780	6	Taj108.PM18	MF523056.1	Tajik	16571	0.9879	T2a1a	Peng et al. 2018
	781	7	Taj109.PM18	MF523071.1	Tajik	16571	0.9234	U5a2b	Peng et al. 2018
	782	8	Taj110.PM18	MF523058.1	Tajik	16573	0.8692	H5e1	Peng et al. 2018
	783	9	Taj111.PM18	MF523059.1	Tajik	16572	0.96	U2e1h	Peng et al. 2018
	784	10	Taj112.PM18	MF523060.1	Tajik	16571	0.905	H2a1f	Peng et al. 2018
	785	11	Taj113.PM18	MF523061.1	Tajik	16570	0.974	G1a1	Peng et al. 2018
	786	12	Taj12.PM18	MF523023.1	Tajik	16573	0.8547	H15a1b	Peng et al. 2018
	787	13	Taj125.PM18	MF523062.1	Tajik	16571	0.905	H2a1f	Peng et al. 2018
	788	14	Taj126.PM18	MF523072.1	Tajik	16571	0.9471	C4a1a+195	Peng et al. 2018
	789	15	Taj127.PM18	MF523073.1	Tajik	16572	0.9123	N1a1b1	Peng et al. 2018
	790	16	Taj128.PM18	MF523074.1	Tajik	16569	0.9133	U7a3a	Peng et al. 2018
	791	17	Taj129.PM18	MF523075.1	Tajik	16572	0.8962	N1a1b1	Peng et al. 2018
	792	18	Taj13.PM18	MF523024.1	Tajik	16571	0.9868	T1a1	Peng et al. 2018
	793	19	Taj130.PM18	MF523076.1	Tajik	16573	0.9859	U4b2	Peng et al. 2018
	794	20	Taj131.PM18	MF523077.1	Tajik	16571	0.9206	U4a1	Peng et al. 2018
	795	21	Taj132.PM18	MF523078.1	Tajik	16571	0.9719	G3a1	Peng et al. 2018
	796	22	Taj133.PM18	MF523079.1	Tajik	16571	0.9619	G1a1	Peng et al. 2018
	797	23	Taj134.PM18	MF523080.1	Tajik	16571	0.9002	H6b2	Peng et al. 2018
	798	24	Taj136.PM18	MF523081.1	Tajik	16571	0.9504	C4a1	Peng et al. 2018
	799	25	Taj138.PM18	MF523082.1	Tajik	16571	0.9594	H2a1a	Peng et al. 2018
	800	26	Taj139.PM18	MF523083.1	Tajik	16571	0.8903	X2e2a	Peng et al. 2018
	801	27	Taj140.PM18	MF523084.1	Tajik	16571	0.9503	M65a+@16311	Peng et al. 2018
	802	28	Taj141.PM18	MF523085.1	Tajik	16571	0.9521	U2b2	Peng et al. 2018
	803	29	Taj142.PM18	MF523086.1	Tajik	16571	0.8705	H2b	Peng et al. 2018
	804	30	Taj143.PM18	MF523087.1	Tajik	16571	0.8655	H	Peng et al. 2018
	805	31	Taj144.PM18	MF523088.1	Tajik	16571	0.9254	U5a2a1	Peng et al. 2018
	806	32	Taj145.PM18	MF523089.1	Tajik	16571	0.9388	C4a1	Peng et al. 2018
	807	33	Taj146.PM18	MF523090.1	Tajik	16571	0.8884	H1	Peng et al. 2018
	808	34	Taj147.PM18	MF523091.1	Tajik	16571	0.9677	M35a	Peng et al. 2018
	809	35	Taj148.PM18	MF523092.1	Tajik	16571	0.8693	HV13	Peng et al. 2018
	810	36	Taj149.PM18	MF523093.1	Tajik	16569	0.974	M30+16234	Peng et al. 2018
	811	37	Taj15.PM18	MF523025.1	Tajik	16570	0.9199	H6a1b	Peng et al. 2018
	812	38	Taj150.PM18	MF523094.1	Tajik	16571	0.9695	C4b1	Peng et al. 2018
	813	39	Taj151.PM18	MF523095.1	Tajik	16572	0.9101	H15a1b	Peng et al. 2018
	814	40	Taj152.PM18	MF523096.1	Tajik	16571	0.9467	G1a1	Peng et al. 2018
	815	41	Taj153.PM18	MF523097.1	Tajik	16571	0.8875	HV2a1	Peng et al. 2018
	816	42	Taj154.PM18	MF523098.1	Tajik	16572	0.9101	H15a1b	Peng et al. 2018
	817	43	Taj156.PM18	MF523099.1	Tajik	16571	0.9467	G1a1	Peng et al. 2018
	818	44	Taj157.PM18	MF523100.1	Tajik	16572	0.9101	H15a1b	Peng et al. 2018
	819	45	Taj158.PM18	MF523157.1	Tajik	16571	0.893	R2+13500	Peng et al. 2018
	820	46	Taj159.PM18	MF523158.1	Tajik	16572	0.8927	K1a12a	Peng et al. 2018
	821	47	Taj160.PM18	MF523159.1	Tajik	16576	0.9081	H5e1	Peng et al. 2018
	822	48	Taj162.PM18	MF523160.1	Tajik	16571	0.8884	H1	Peng et al. 2018
	823	49	Taj163.PM18	MF523161.1	Tajik	16571	0.8191	H5b	Peng et al. 2018
	824	50	Taj165.PM18	MF523162.1	Tajik	16571	0.933	H6b2	Peng et al. 2018
	825	51	Taj167.PM18	MF523163.1	Tajik	16571	0.933	H6b2	Peng et al. 2018
	826	52	Taj168.PM18	MF523164.1	Tajik	16571	0.9351	U5a2b	Peng et al. 2018
	827	53	Taj17.PM18	MF523026.1	Tajik	16573	0.8547	H15a1b	Peng et al. 2018
	828	54	Taj170.PM18	MF523165.1	Tajik	16571	0.8934	H2a1a	Peng et al. 2018
	829	55	Taj172.PM18	MF523166.1	Tajik	16572	0.9564	J1b1a1	Peng et al. 2018
	830	56	Taj173.PM18	MF523167.1	Tajik	16569	0.9084	J1b1b1	Peng et al. 2018
	831	57	Taj174.PM18	MF523168.1	Tajik	16571	0.8671	H14a+146	Peng et al. 2018
	832	58	Taj176.PM18	MF523169.1	Tajik	16571	0.9592	W3b	Peng et al. 2018
	833	59	Taj177.PM18	MF523170.1	Tajik	16571	0.9517	U2b2	Peng et al. 2018
	834	60	Taj178.PM18	MF523171.1	Tajik	16571	0.9453	T2d1b	Peng et al. 2018
	835	61	Taj180.PM18	MF523172.1	Tajik	16571	0.893	R2+13500	Peng et al. 2018
	836	62	Taj181.PM18	MF523173.1	Tajik	16573	0.9604	K1b1a1+199	Peng et al. 2018
	837	63	Taj182.PM18	MF523174.1	Tajik	16571	0.9639	W3b	Peng et al. 2018
	838	64	Taj183.PM18	MF523175.1	Tajik	16571	0.8148	H	Peng et al. 2018
	839	65	Taj185.PM18	MF523176.1	Tajik	16572	0.7293	R0a	Peng et al. 2018
	840	66	Taj186.PM18	MF523177.1	Tajik	16571	0.9426	C4a1	Peng et al. 2018
	841	67	Taj187.PM18	MF523178.1	Tajik	16571	0.893	R2+13500	Peng et al. 2018
	842	68	Taj188.PM18	MF523179.1	Tajik	16571	0.9417	T1a1b1	Peng et al. 2018
	843	69	Taj189.PM18	MF523180.1	Tajik	16571	0.9439	H2a1a	Peng et al. 2018
	844	70	Taj190.PM18	MF523181.1	Tajik	16572	0.892	K1a12a	Peng et al. 2018
	845	71	Taj191.PM18	MF523182.1	Tajik	16571	0.9594	H2a1a	Peng et al. 2018
	846	72	Taj192.PM18	MF523183.1	Tajik	16571	0.9608	M3a1b	Peng et al. 2018
	847	73	Taj193.PM18	MF523184.1	Tajik	16573	0.9859	U4b2	Peng et al. 2018
	848	74	Taj194.PM18	MF523185.1	Tajik	16571	0.893	R2+13500	Peng et al. 2018
	849	75	Taj195.PM18	MF523186.1	Tajik	16571	0.928	J1d	Peng et al. 2018
	850	76	Taj196.PM18	MF523187.1	Tajik	16569	0.9164	U7a3a	Peng et al. 2018
	851	77	Taj197.PM18	MF523188.1	Tajik	16571	0.96	U2e1h	Peng et al. 2018
	852	78	Taj198.PM18	MF523189.1	Tajik	16571	0.8671	H14a+146	Peng et al. 2018
	853	79	Taj199.PM18	MF523190.1	Tajik	16571	0.8521	H	Peng et al. 2018
	854	80	Taj20.PM18	MF523027.1	Tajik	16571	0.9552	C4a2c1	Peng et al. 2018
	855	81	Taj200.PM18	MF523191.1	Tajik	16571	0.9639	W3b	Peng et al. 2018
	856	82	Taj201.PM18	MF523192.1	Tajik	16571	0.9741	T1a1b1	Peng et al. 2018
	857	83	Taj202.PM18	MF523193.1	Tajik	16571	0.8671	H14a+146	Peng et al. 2018
	858	84	Taj203.PM18	MF523194.1	Tajik	16571	0.8671	H14a+146	Peng et al. 2018
	859	85	Taj204.PM18	MF523195.1	Tajik	16571	0.9639	W3b	Peng et al. 2018
	860	86	Taj205.PM18	MF523196.1	Tajik	16571	0.8148	H	Peng et al. 2018
	861	87	Taj206.PM18	MF523197.1	Tajik	16571	0.8148	H	Peng et al. 2018
	862	88	Taj207.PM18	MF523198.1	Tajik	16571	0.9556	W3b	Peng et al. 2018
	863	89	Taj208.PM18	MF523199.1	Tajik	16571	0.8148	H	Peng et al. 2018
	864	90	Taj209.PM18	MF523200.1	Tajik	16571	0.9556	W3b	Peng et al. 2018
	865	91	Taj21.PM18	MF523028.1	Tajik	16570	0.9758	W3b	Peng et al. 2018
	866	92	Taj210.PM18	MF523201.1	Tajik	16571	0.928	J1d	Peng et al. 2018
	867	93	Taj211.PM18	MF523202.1	Tajik	16571	0.9594	H2a1a	Peng et al. 2018
	868	94	Taj212.PM18	MF523203.1	Tajik	16576	0.9081	H5e1	Peng et al. 2018
	869	95	Taj213.PM18	MF523204.1	Tajik	16571	0.9672	T1a1	Peng et al. 2018
	870	96	Taj214.PM18	MF523205.1	Tajik	16571	0.9471	C4a1a+195	Peng et al. 2018
	871	97	Taj215.PM18	MF523206.1	Tajik	16571	0.9439	H2a1a	Peng et al. 2018
	872	98	Taj216.PM18	MF523207.1	Tajik	16571	0.8671	H14a+146	Peng et al. 2018
	873	99	Taj217.PM18	MF523208.1	Tajik	16571	0.8521	H	Peng et al. 2018
	874	100	Taj219.PM18	MF523209.1	Tajik	16571	0.9476	T1a1+@152	Peng et al. 2018
	875	101	Taj221.PM18	MF523210.1	Tajik	16571	0.9639	W3b	Peng et al. 2018
	876	102	Taj222.PM18	MF523211.1	Tajik	16571	0.9501	K1b2a	Peng et al. 2018
	877	103	Taj223.PM18	MF523212.1	Tajik	16571	0.9639	W3b	Peng et al. 2018
	878	104	Taj224.PM18	MF523213.1	Tajik	16571	0.971	U4b2	Peng et al. 2018
	879	105	Taj225.PM18	MF523214.1	Tajik	16569	0.9133	U7a3a	Peng et al. 2018
	880	106	Taj226.PM18	MF523215.1	Tajik	16569	0.8906	J1b1b1	Peng et al. 2018
	881	107	Taj229.PM18	MF523216.1	Tajik	16571	0.8191	H5b	Peng et al. 2018
	882	108	Taj230.PM18	MF523217.1	Tajik	16571	0.8934	H2a1a	Peng et al. 2018
	883	109	Taj231.PM18	MF523101.1	Tajik	16571	0.8148	H	Peng et al. 2018
	884	110	Taj232.PM18	MF523102.1	Tajik	16571	0.8811	H6b	Peng et al. 2018
	885	111	Taj233.PM18	MF523103.1	Tajik	16571	0.9631	U2b2	Peng et al. 2018
	886	112	Taj234.PM18	MF523104.1	Tajik	16571	0.9512	D4	Peng et al. 2018
	887	113	Taj235.PM18	MF523105.1	Tajik	16571	0.9115	H2b	Peng et al. 2018
	888	114	Taj238.PM18	MF523106.1	Tajik	16571	0.9607	T2b34	Peng et al. 2018
	889	115	Taj239.PM18	MF523107.1	Tajik	16570	0.9106	U5a1d2b	Peng et al. 2018
	890	116	Taj24.PM18	MF523029.1	Tajik	16570	0.9634	T2	Peng et al. 2018
	891	117	Taj240.PM18	MF523108.1	Tajik	16573	0.9059	I1b	Peng et al. 2018
	892	118	Taj241.PM18	MF523109.1	Tajik	16571	0.9634	J1b1a1+146	Peng et al. 2018
	893	119	Taj242.PM18	MF523110.1	Tajik	16571	0.8746	K1a12a	Peng et al. 2018
	894	120	Taj243.PM18	MF523111.1	Tajik	16575	0.9859	U4b2	Peng et al. 2018
	895	121	Taj244.PM18	MF523112.1	Tajik	16571	0.9501	K1b2a	Peng et al. 2018
	896	122	Taj245.PM18	MF523113.1	Tajik	16571	0.9033	H1	Peng et al. 2018
	897	123	Taj246.PM18	MF523114.1	Tajik	16571	0.8705	H2b	Peng et al. 2018
	898	124	Taj247.PM18	MF523115.1	Tajik	16571	0.9512	D4	Peng et al. 2018
	899	125	Taj248.PM18	MF523116.1	Tajik	16571	0.8705	H2b	Peng et al. 2018
	900	126	Taj249.PM18	MF523117.1	Tajik	16571	0.9631	U2b2	Peng et al. 2018
	901	127	Taj25.PM18	MF523030.1	Tajik	16572	0.953	U2e1h	Peng et al. 2018
	902	128	Taj250.PM18	MF523118.1	Tajik	16571	0.8746	K1a12a	Peng et al. 2018
	903	129	Taj251.PM18	MF523119.1	Tajik	16571	0.9206	U4a1	Peng et al. 2018
	904	130	Taj253.PM18	MF523120.1	Tajik	16569	0.9598	U2e3	Peng et al. 2018
	905	131	Taj254.PM18	MF523121.1	Tajik	16571	0.8993	M7c1	Peng et al. 2018
	906	132	Taj256.PM18	MF523122.1	Tajik	16571	0.9332	J2b1a2a	Peng et al. 2018
	907	133	Taj257.PM18	MF523123.1	Tajik	16571	0.9594	H2a1a	Peng et al. 2018
	908	134	Taj258.PM18	MF523124.1	Tajik	16571	0.9594	H2a1a	Peng et al. 2018
	909	135	Taj259.PM18	MF523125.1	Tajik	16571	0.9062	X2+225	Peng et al. 2018
	910	136	Taj26.PM18	MF523031.1	Tajik	16571	0.831	H	Peng et al. 2018
	911	137	Taj260.PM18	MF523126.1	Tajik	16571	0.9414	J2b1a2a	Peng et al. 2018
	912	138	Taj261.PM18	MF523127.1	Tajik	16571	0.9768	U2e1h	Peng et al. 2018
	913	139	Taj264.PM18	MF523128.1	Tajik	16573	0.9111	I1b	Peng et al. 2018
	914	140	Taj265.PM18	MF523129.1	Tajik	16571	0.9503	M65a+@16311	Peng et al. 2018
	915	141	Taj266.PM18	MF523130.1	Tajik	16575	0.9501	K1b2a	Peng et al. 2018
	916	142	Taj267.PM18	MF523131.1	Tajik	16571	0.943	D4s	Peng et al. 2018
	917	143	Taj268.PM18	MF523132.1	Tajik	16571	0.9594	H2a1a	Peng et al. 2018
	918	144	Taj269.PM18	MF523133.1	Tajik	16570	0.9186	C4+152	Peng et al. 2018
	919	145	Taj270.PM18	MF523134.1	Tajik	16573	0.96	U2e1h	Peng et al. 2018
	920	146	Taj271.PM18	MF523218.1	Tajik	16571	0.8724	K1a12a	Peng et al. 2018
	921	147	Taj272.PM18	MF523135.1	Tajik	16571	0.9594	H2a1a	Peng et al. 2018
	922	148	Taj273.PM18	MF523136.1	Tajik	16571	0.9608	M3a1b	Peng et al. 2018
	923	149	Taj276.PM18	MF523137.1	Tajik	16569	0.9447	J1b1b1	Peng et al. 2018
	924	150	Taj277.PM18	MF523138.1	Tajik	16562	0.7475	R+16189	Peng et al. 2018
	925	151	Taj278.PM18	MF523139.1	Tajik	16571	0.9471	C4a1a+195	Peng et al. 2018
	926	152	Taj279.PM18	MF523140.1	Tajik	16571	0.9771	U5a1a1	Peng et al. 2018
	927	153	Taj280.PM18	MF523141.1	Tajik	16571	0.9289	H6a1a	Peng et al. 2018
	928	154	Taj281.PM18	MF523142.1	Tajik	16573	0.9859	U4b2	Peng et al. 2018
	929	155	Taj282.PM18	MF523143.1	Tajik	16571	0.9577	T1a1	Peng et al. 2018
	930	156	Taj285.PM18	MF523144.1	Tajik	16571	0.9481	J1b1a1	Peng et al. 2018
	931	157	Taj286.PM18	MF523145.1	Tajik	16571	0.9437	J1d	Peng et al. 2018
	932	158	Taj287.PM18	MF523146.1	Tajik	16569	0.9504	U7a3b	Peng et al. 2018
	933	159	Taj288.PM18	MF523147.1	Tajik	16571	0.9517	U2b2	Peng et al. 2018
	934	160	Taj289.PM18	MF523148.1	Tajik	16571	0.9517	U2b2	Peng et al. 2018
	935	161	Taj290.PM18	MF523149.1	Tajik	16571	0.8966	U3	Peng et al. 2018
	936	162	Taj291.PM18	MF523150.1	Tajik	16571	0.9139	X2p	Peng et al. 2018
	937	163	Taj292.PM18	MF523219.1	Tajik	16569	0.9614	M30	Peng et al. 2018
	938	164	Taj293.PM18	MF523220.1	Tajik	16572	0.7293	R0a	Peng et al. 2018
	939	165	Taj294.PM18	MF523151.1	Tajik	16571	0.9772	U4b1a1a1	Peng et al. 2018
	940	166	Taj295.PM18	MF523221.1	Tajik	16571	0.933	H6b2	Peng et al. 2018
	941	167	Taj296.PM18	MF523152.1	Tajik	16571	0.9538	U5b2a1b	Peng et al. 2018
	942	168	Taj297.PM18	MF523222.1	Tajik	16571	0.9672	T1a1	Peng et al. 2018
	943	169	Taj298.PM18	MF523153.1	Tajik	16571	0.9473	M3a1b	Peng et al. 2018
	944	170	Taj299.PM18	MF522963.1	Tajik	16582	0.875	HV2	Peng et al. 2018
	945	171	Taj300.PM18	MF522964.1	Tajik	16571	0.9781	U4c1	Peng et al. 2018
	946	172	Taj301.PM18	MF522965.1	Tajik	16570	0.9164	H7b	Peng et al. 2018
	947	173	Taj302.PM18	MF522966.1	Tajik	16570	0.9164	H7b	Peng et al. 2018
	948	174	Taj303.PM18	MF522967.1	Tajik	16569	0.9478	J1b1b1	Peng et al. 2018
	949	175	Taj304.PM18	MF522968.1	Tajik	16569	0.9478	J1b1b1	Peng et al. 2018
	950	176	Taj305.PM18	MF522969.1	Tajik	16571	0.9836	T2a1b	Peng et al. 2018
	951	177	Taj306.PM18	MF522970.1	Tajik	16571	0.8639	H2a1	Peng et al. 2018
	952	178	Taj307.PM18	MF522971.1	Tajik	16571	0.9461	T2g1b	Peng et al. 2018
	953	179	Taj308.PM18	MF522972.1	Tajik	16571	0.9381	J1d6	Peng et al. 2018
	954	180	Taj309.PM18	MF522973.1	Tajik	16571	0.9346	T2	Peng et al. 2018
	955	181	Taj310.PM18	MF522974.1	Tajik	16571	0.9518	W6	Peng et al. 2018
	956	182	Taj311.PM18	MF522975.1	Tajik	16571	0.7936	H5b	Peng et al. 2018
	957	183	Taj312.PM18	MF522976.1	Tajik	16571	0.8659	HV1a3	Peng et al. 2018
	958	184	Taj313.PM18	MF522977.1	Tajik	16571	0.8361	H	Peng et al. 2018
	959	185	Taj314.PM18	MF522978.1	Tajik	16571	0.7253	H2a	Peng et al. 2018
	960	186	Taj315.PM18	MF522979.1	Tajik	16571	0.9737	U4b1a4	Peng et al. 2018
	961	187	Taj316.PM18	MF522980.1	Tajik	16571	0.8983	R2+13500	Peng et al. 2018
	962	188	Taj317.PM18	MF522981.1	Tajik	16571	0.9049	H6b2	Peng et al. 2018
	963	189	Taj318.PM18	MF522982.1	Tajik	16571	0.9045	M33a3	Peng et al. 2018
	964	190	Taj319.PM18	MF522983.1	Tajik	16571	0.9045	M33a3	Peng et al. 2018
	965	191	Taj320.PM18	MF522984.1	Tajik	16571	0.7988	H	Peng et al. 2018
	966	192	Taj321.PM18	MF522985.1	Tajik	16571	0.9412	H6b	Peng et al. 2018
	967	193	Taj322.PM18	MF522986.1	Tajik	16571	0.8615	HV14a	Peng et al. 2018
	968	194	Taj323.PM18	MF522987.1	Tajik	16571	0.8615	HV14a	Peng et al. 2018
	969	195	Taj324.PM18	MF522988.1	Tajik	16571	0.8615	HV14a	Peng et al. 2018
	970	196	Taj325.PM18	MF522989.1	Tajik	16571	0.9671	M11b2	Peng et al. 2018
	971	197	Taj326.PM18	MF522990.1	Tajik	16568	0.9268	M30c	Peng et al. 2018
	972	198	Taj35.PM18	MF523032.1	Tajik	16568	0.9243	C	Peng et al. 2018
	973	199	Taj36.PM18	MF523033.1	Tajik	16571	0.9269	H2a1a	Peng et al. 2018
	974	200	Taj37.PM18	MF523034.1	Tajik	16569	0.9183	C4+152	Peng et al. 2018
	975	201	Taj38.PM18	MF523035.1	Tajik	16570	0.9517	J2b1a2a	Peng et al. 2018
	976	202	Taj39.PM18	MF523036.1	Tajik	16570	0.974	G1a1	Peng et al. 2018
	977	203	Taj52.PM18	MF523037.1	Tajik	16571	0.9847	U5a2a1	Peng et al. 2018
	978	204	Taj57.PM18	MF523038.1	Tajik	16571	0.917	H15a1a1	Peng et al. 2018
	979	205	Taj58.PM18	MF523039.1	Tajik	16570	0.9009	K1a12a	Peng et al. 2018
	980	206	Taj59.PM18	MF523040.1	Tajik	16571	0.9579	H16+152	Peng et al. 2018
	981	207	Taj6.PM18	MF523018.1	Tajik	16573	0.8547	H15a1b	Peng et al. 2018
	982	208	Taj60.PM18	MF523041.1	Tajik	16571	0.9457	H15a1a1	Peng et al. 2018
	983	209	Taj61.PM18	MF523042.1	Tajik	16571	0.9457	H15a1a1	Peng et al. 2018
	984	210	Taj62.PM18	MF523043.1	Tajik	16571	0.9295	HV18	Peng et al. 2018
	985	211	Taj63.PM18	MF523044.1	Tajik	16570	0.9684	H2a1a	Peng et al. 2018
	986	212	Taj64.PM18	MF523045.1	Tajik	16570	0.9684	H2a1a	Peng et al. 2018
	987	213	Taj65.PM18	MF523046.1	Tajik	16570	0.9684	H2a1a	Peng et al. 2018
	988	214	Taj66.PM18	MF523047.1	Tajik	16571	0.8997	H41a	Peng et al. 2018
	989	215	Taj67.PM18	MF523048.1	Tajik	16570	0.95	W3b	Peng et al. 2018
	990	216	Taj68.PM18	MF523049.1	Tajik	16571	0.89	H2b	Peng et al. 2018
	991	217	Taj69.PM18	MF523050.1	Tajik	16571	0.9332	H15a1a1	Peng et al. 2018
	992	218	Taj7.PM18	MF523019.1	Tajik	16571	0.9009	H15a1a1	Peng et al. 2018
	993	219	Taj8.PM18	MF523020.1	Tajik	16570	0.9477	M65a+@16311	Peng et al. 2018
	994	220	Taj84.PM18	MF523051.1	Tajik	16571	0.9201	U2e1	Peng et al. 2018
	995	221	Taj9.PM18	MF523021.1	Tajik	16571	0.9733	T1a1	Peng et al. 2018
	996	222	Taj96.PM18	MF523052.1	Tajik	16570	0.9269	H2a1a	Peng et al. 2018
	997	223	Taj97.PM18	MF523053.1	Tajik	16570	0.9359	T1a1	Peng et al. 2018
	998	1	Tat1.BM10	GU122975.1	Tatar	16573	0.9852	U4a2c1	Malyarchuk et al. 2010
	999	2	Tat10.BM10	GU122983.1	Tatar	16568	0.9709	H1b1a	Malyarchuk et al. 2010
	1000	3	Tat101.BM10	GU123037.1	Tatar	16571	0.9575	U5a1a2a	Malyarchuk et al. 2010
	1001	4	Tat104.BM10	GU123038.1	Tatar	16570	0.9217	H27a	Malyarchuk et al. 2010
	1002	5	Tat105.BM10	GU123039.1	Tatar	16570	0.976	U4b1b1c	Malyarchuk et al. 2010
	1003	6	Tat11.BM10	GU122984.1	Tatar	16573	0.9601	I2	Malyarchuk et al. 2010
	1004	7	Tat110.BM10	GU123040.1	Tatar	16567	0.9541	H4a1a1a3	Malyarchuk et al. 2010
	1005	8	Tat115.BM10	GU123041.1	Tatar	16570	0.9877	U4b1b1c	Malyarchuk et al. 2010
	1006	9	Tat118.BM10	GU123042.1	Tatar	16568	0.9746	J1c2e1	Malyarchuk et al. 2010
	1007	10	Tat12.BM10	GU122985.1	Tatar	16570	0.9637	U4d2	Malyarchuk et al. 2010
	1008	11	Tat125.BM10	GU123043.1	Tatar	16568	0.9862	D4b1a2a1	Malyarchuk et al. 2010
	1009	12	Tat13.BM10	GU122986.1	Tatar	16570	0.9863	U3a1a	Malyarchuk et al. 2010
	1010	13	Tat131.BM10	GU123044.1	Tatar	16570	0.8978	Y1b	Malyarchuk et al. 2010
	1011	14	Tat139.BM10	GU123045.1	Tatar	16571	0.9769	G2a3a	Malyarchuk et al. 2010
	1012	15	Tat14.BM10	GU122987.1	Tatar	16574	1	J1d6	Malyarchuk et al. 2010
	1013	16	Tat141.BM10	GU123046.1	Tatar	16569	0.9717	H7a1	Malyarchuk et al. 2010
	1014	17	Tat15.BM10	GU122988.1	Tatar	16570	0.9637	U4d2	Malyarchuk et al. 2010
	1015	18	Tat16.BM10	GU122989.1	Tatar	16570	0.9675	W3a1	Malyarchuk et al. 2010
	1016	19	Tat17.BM10	GU122990.1	Tatar	16567	1	HV0a1	Malyarchuk et al. 2010
	1017	20	Tat18.BM10	GU122991.1	Tatar	16568	0.9777	U5b1e1	Malyarchuk et al. 2010
	1018	21	Tat19.BM10	GU122992.1	Tatar	16570	0.9886	N1b1a5	Malyarchuk et al. 2010
	1019	22	Tat2.BM10	GU122976.1	Tatar	16570	0.9628	H10g	Malyarchuk et al. 2010
	1020	23	Tat21.BM10	GU122993.1	Tatar	16569	0.9321	U5a2a1+152	Malyarchuk et al. 2010
	1021	24	Tat22.BM10	GU122994.1	Tatar	16569	0.9916	H11a1	Malyarchuk et al. 2010
	1022	25	Tat23.BM10	GU122995.1	Tatar	16568	0.9284	A10	Malyarchuk et al. 2010
	1023	26	Tat24.BM10	GU122996.1	Tatar	16569	1	H1c4b1	Malyarchuk et al. 2010
	1024	27	Tat25.BM10	GU122997.1	Tatar	16569	0.5998	H2a2a	Malyarchuk et al. 2010
	1025	28	Tat257.BM10	GU123047.1	Tatar	16570	0.9493	C4b	Malyarchuk et al. 2010
	1026	29	Tat26.BM10	GU122998.1	Tatar	16569	0.984	T2b35	Malyarchuk et al. 2010
	1027	30	Tat27.BM10	GU122999.1	Tatar	16571	0.9731	M1a3b	Malyarchuk et al. 2010
	1028	31	Tat28.BM10	GU123000.1	Tatar	16569	0.9721	W3a1a2	Malyarchuk et al. 2010
	1029	32	Tat29.BM10	GU123001.1	Tatar	16569	0.9656	T2a1b2a	Malyarchuk et al. 2010
	1030	33	Tat3.BM10	GU122977.1	Tatar	16569	1	H23	Malyarchuk et al. 2010
	1031	34	Tat30.BM10	GU123002.1	Tatar	16570	0.9231	W1+119	Malyarchuk et al. 2010
	1032	35	Tat31.BM10	GU123003.1	Tatar	16570	0.9717	V1a1a1	Malyarchuk et al. 2010
	1033	36	Tat32.BM10	GU123004.1	Tatar	16570	0.9542	V1a1	Malyarchuk et al. 2010
	1034	37	Tat33.BM10	GU123005.1	Tatar	16570	0.8768	H47	Malyarchuk et al. 2010
	1035	38	Tat34.BM10	GU123006.1	Tatar	16571	0.9336	H6a1a4	Malyarchuk et al. 2010
	1036	39	Tat36.BM10	GU123007.1	Tatar	16571	0.9452	U1b2	Malyarchuk et al. 2010
	1037	40	Tat38.BM10	GU123008.1	Tatar	16569	1	J1c4	Malyarchuk et al. 2010
	1038	41	Tat41.BM10	GU123009.1	Tatar	16569	0.5998	H2a2a	Malyarchuk et al. 2010
	1039	42	Tat42.BM10	GU123010.1	Tatar	16571	0.9829	T2b	Malyarchuk et al. 2010
	1040	43	Tat43.BM10	GU123011.1	Tatar	16568	0.9553	K1c1e	Malyarchuk et al. 2010
	1041	44	Tat45.BM10	GU123012.1	Tatar	16569	0.9973	M7b1a1d1	Malyarchuk et al. 2010
	1042	45	Tat46.BM10	GU123013.1	Tatar	16570	1.0048	J2a1a1a	Malyarchuk et al. 2010
	1043	46	Tat47.BM10	GU123014.1	Tatar	16571	0.8474	H	Malyarchuk et al. 2010
	1044	47	Tat48.BM10	GU123015.1	Tatar	16569	0.9943	K1a4a1a3	Malyarchuk et al. 2010
	1045	48	Tat49.BM10	GU123016.1	Tatar	16569	0.9083	J1c15	Malyarchuk et al. 2010
	1046	49	Tat5.BM10	GU122978.1	Tatar	16569	0.9943	K1a4a1a3	Malyarchuk et al. 2010
	1047	50	Tat51.BM10	GU123017.1	Tatar	16568	0.8858	H5a1a	Malyarchuk et al. 2010
	1048	51	Tat52.BM10	GU123018.1	Tatar	16570	0.9509	T2b4a	Malyarchuk et al. 2010
	1049	52	Tat56.BM10	GU123019.1	Tatar	16570	0.9743	N1a3a3	Malyarchuk et al. 2010
	1050	53	Tat57.BM10	GU123020.1	Tatar	16570	0.974	H6a1a4	Malyarchuk et al. 2010
	1051	54	Tat58.BM10	GU123021.1	Tatar	16573	0.9664	U4d1a	Malyarchuk et al. 2010
	1052	55	Tat6.BM10	GU122979.1	Tatar	16570	0.9759	V13	Malyarchuk et al. 2010
	1053	56	Tat60.BM10	GU123022.1	Tatar	16570	0.9833	U8a1a1	Malyarchuk et al. 2010
	1054	57	Tat62.BM10	GU123023.1	Tatar	16569	0.9387	H1	Malyarchuk et al. 2010
	1055	58	Tat64.BM10	GU123024.1	Tatar	16569	0.9748	V1a1	Malyarchuk et al. 2010
	1056	59	Tat65.BM10	GU123025.1	Tatar	16570	0.978	T2b16	Malyarchuk et al. 2010
	1057	60	Tat66.BM10	GU123026.1	Tatar	16569	0.9212	N1a1a1a1	Malyarchuk et al. 2010
	1058	61	Tat67.BM10	GU123027.1	Tatar	16576	0.9814	I1a1c	Malyarchuk et al. 2010
	1059	62	Tat68.BM10	GU123028.1	Tatar	16570	0.8942	T2+16189	Malyarchuk et al. 2010
	1060	63	Tat69.BM10	GU123029.1	Tatar	16570	0.9712	W1b1	Malyarchuk et al. 2010
	1061	64	Tat7.BM10	GU122980.1	Tatar	16570	0.9868	T1a1	Malyarchuk et al. 2010
	1062	65	Tat70.BM10	GU123030.1	Tatar	16569	0.9863	D4i2	Malyarchuk et al. 2010
	1063	66	Tat74.BM10	GU123031.1	Tatar	16569	0.9606	U4a1d	Malyarchuk et al. 2010
	1064	67	Tat8.BM10	GU122981.1	Tatar	16570	0.9888	D4e4b	Malyarchuk et al. 2010
	1065	68	Tat84.BM10	GU123032.1	Tatar	16569	0.9644	U5a1d2b	Malyarchuk et al. 2010
	1066	69	Tat87.BM10	GU123033.1	Tatar	16572	1	U4a2b	Malyarchuk et al. 2010
	1067	70	Tat89.BM10	GU123034.1	Tatar	16570	0.9494	U4a1d	Malyarchuk et al. 2010
	1068	71	Tat9.BM10	GU122982.1	Tatar	16571	0.9787	U4d1b	Malyarchuk et al. 2010
	1069	72	Tat95.BM10	GU123035.1	Tatar	16570	0.9795	G2b2c	Malyarchuk et al. 2010
	1070	73	Tat97.BM10	GU123036.1	Tatar	16571	0.9736	D4j13	Malyarchuk et al. 2010
	1071	1	Tib001.KL16	KT725959.1	Tibetan	16568	0.9406	M62a	Kang et al. 2016
	1072	2	Tib002.KL16	KT725960.1	Tibetan	16570	0.9903	M9a1a1c1b1a	Kang et al. 2016
	1073	3	Tib003.KL16	KT725869.1	Deng	16568	0.9702	M9a1b+150	Kang et al. 2016
	1074	4	Tib004.KL16	KT725961.1	Tibetan	16568	1	M9a1b1c	Kang et al. 2016
	1075	5	Tib005.KL16	KT725962.1	Tibetan	16568	1	M13a1b	Kang et al. 2016
	1076	6	Tib006.KL16	KT725963.1	Tibetan	16568	0.9285	A17	Kang et al. 2016
	1077	7	Tib007.KL16	KT725964.1	Tibetan	16569	0.9652	G2a1	Kang et al. 2016
	1078	8	Tib008.KL16	KT725965.1	Tibetan	16566	0.9789	D5a2a1	Kang et al. 2016
	1079	9	Tib009.KL16	KT725966.1	Tibetan	16565	0.9694	F1g	Kang et al. 2016
	1080	10	Tib010.KL16	KT725967.1	Tibetan	16566	0.9629	D4b2b	Kang et al. 2016
	1081	11	Tib011.KL16	KT725876.1	Deng	16566	0.9878	Z3b	Kang et al. 2016
	1082	12	Tib012.KL16	KT725968.1	Tibetan	16569	0.9919	D6a1	Kang et al. 2016
	1083	13	Tib013.KL16	KT725969.1	Tibetan	16559	0.7899	B4d1'2'3	Kang et al. 2016
	1084	14	Tib014.KL16	KT725970.1	Tibetan	16570	0.9354	M9a1a1c1b1a	Kang et al. 2016
	1085	15	Tib015.KL16	KT725971.1	Tibetan	16570	0.9606	M10a1b	Kang et al. 2016
	1086	16	Tib016.KL16	KT725972.1	Tibetan	16570	0.9856	M9a1a1c1b1a	Kang et al. 2016
	1087	17	Tib017.KL16	KT725973.1	Tibetan	16569	0.938	M9a1b1	Kang et al. 2016
	1088	18	Tib018.KL16	KT725974.1	Tibetan	16564	0.9802	F1g	Kang et al. 2016
	1089	19	Tib019.KL16	KT725975.1	Tibetan	16565	0.9702	F1g	Kang et al. 2016
	1090	20	Tib020.KL16	KT725976.1	Tibetan	16569	0.9903	M9a1a1c1b1a	Kang et al. 2016
	1091	21	Tib021.KL16	KT725977.1	Tibetan	16569	0.977	M9a1a1c1b1a	Kang et al. 2016
	1092	22	Tib022.KL16	KT725978.1	Tibetan	16570	0.9639	M9a1a1c1b1a1	Kang et al. 2016
	1093	23	Tib023.KL16	KT725979.1	Tibetan	16566	0.968	U7a3a	Kang et al. 2016
	1094	24	Tib024.KL16	KT725980.1	Tibetan	16569	0.9106	R11b1b	Kang et al. 2016
	1095	25	Tib025.KL16	KT725981.1	Tibetan	16566	0.9626	G3b1	Kang et al. 2016
	1096	26	Tib026.KL16	KT725982.1	Tibetan	16568	0.9781	M9a1a	Kang et al. 2016
	1097	27	Tib027.KL16	KT725983.1	Tibetan	16567	0.9421	A11a	Kang et al. 2016
	1098	28	Tib028.KL16	KT725984.1	Tibetan	16570	0.9513	M9a1a1c1b1a	Kang et al. 2016
	1099	29	Tib029.KL16	KT725985.1	Tibetan	16569	0.977	M9a1a1c1b1a	Kang et al. 2016
	1100	30	Tib030.KL16	KT725986.1	Tibetan	16565	0.9802	F1g	Kang et al. 2016
	1101	31	Tib031.KL16	KT725987.1	Tibetan	16569	0.96	M9a1a1c1b1a1	Kang et al. 2016
	1102	32	Tib032.KL16	KT725988.1	Tibetan	16566	0.9703	M5b2b1a	Kang et al. 2016
	1103	33	Tib033.KL16	KT725989.1	Tibetan	16565	0.9587	F1g	Kang et al. 2016
	1104	34	Tib034.KL16	KT725990.1	Tibetan	16568	0.9775	C4a1a4a	Kang et al. 2016
	1105	35	Tib035.KL16	KT725897.1	Deng	16568	0.9353	M9a1b1	Kang et al. 2016
	1106	36	Tib036.KL16	KT725991.1	Tibetan	16569	0.9737	D4j1a1	Kang et al. 2016
	1107	37	Tib037.KL16	KT725992.1	Tibetan	16570	0.9606	M10a1b	Kang et al. 2016
	1108	38	Tib038.KL16	KT725993.1	Tibetan	16565	0.9778	F1c1a1a	Kang et al. 2016
	1109	39	Tib039.KL16	KT725994.1	Tibetan	16568	0.9738	D4n2	Kang et al. 2016
	1110	40	Tib040.KL16	KT725995.1	Tibetan	16569	0.9855	M9a1a1c1b1a	Kang et al. 2016
	1111	41	Tib041.KL16	KT725996.1	Tibetan	16569	0.9781	M9a1a	Kang et al. 2016
	1112	42	Tib042.KL16	KT725997.1	Tibetan	16568	0.9876	M9a1b1c	Kang et al. 2016
	1113	43	Tib043.KL16	KT725998.1	Tibetan	16567	0.9371	A+152+16362	Kang et al. 2016
	1114	44	Tib044.KL16	KT725999.1	Tibetan	16567	0.9839	M9a1a1c1b1a	Kang et al. 2016
	1115	45	Tib045.KL16	KT726000.1	Tibetan	16569	0.9702	M9a1a1c1b1a	Kang et al. 2016
	1116	46	Tib047.KL16	KT726002.1	Tibetan	16568	0.9484	A11a	Kang et al. 2016
	1117	47	Tib048.KL16	KT726003.1	Tibetan	16570	0.964	M9a1a1c1b1a	Kang et al. 2016
	1118	48	Tib049.KL16	KT726004.1	Tibetan	16569	0.978	M9a1a1c1b1a	Kang et al. 2016
	1119	49	Tib050.KL16	KT726005.1	Tibetan	16566	0.9703	M5b2b1a	Kang et al. 2016
	1120	50	Tib051.KL16	KT726006.1	Tibetan	16569	0.9792	G1a2	Kang et al. 2016
	1121	51	Tib052.KL16	KT726007.1	Tibetan	16565	0.9575	F1b1+@152	Kang et al. 2016
	1122	52	Tib054.KL16	KT725915.1	Deng	16568	0.9465	M9a1b1	Kang et al. 2016
	1123	53	Tib055.KL16	KT726008.1	Tibetan	16567	0.9434	A11a	Kang et al. 2016
	1124	54	Tib056.KL16	KT725917.1	Tibetan	16568	0.9643	M9a1b1	Kang et al. 2016
	1125	55	Tib058.KL16	KT726009.1	Tibetan	16567	0.9743	M13a2	Kang et al. 2016
	1126	56	Tib059.KL16	KT725920.1	Tibetan	16566	0.9725	D5a2a1	Kang et al. 2016
	1127	57	Tib060.KL16	KT726010.1	Tibetan	16569	0.9806	M9a1a1c1b1a	Kang et al. 2016
	1128	58	Tib061.KL16	KT725922.1	Tibetan	16558	0.9326	F2a1	Kang et al. 2016
	1129	59	Tib062.KL16	KT726011.1	Tibetan	16569	0.9903	M9a1a1c1b1a	Kang et al. 2016
	1130	60	Tib063.KL16	KT725924.1	Tibetan	16568	1	D4e1a	Kang et al. 2016
	1131	61	Tib064.KL16	KT725925.1	Tibetan	16566	0.942	D5a3a	Kang et al. 2016
	1132	62	Tib065.KL16	KT725926.1	Tibetan	16569	0.9471	M33b1	Kang et al. 2016
	1133	63	Tib066.KL16	KT726012.1	Tibetan	16569	0.9856	M9a1a1c1b1a	Kang et al. 2016
	1134	64	Tib067.KL16	KT725928.1	Tibetan	16568	0.9702	M9a1b+150	Kang et al. 2016
	1135	65	Tib068.KL16	KT725929.1	Tibetan	16566	0.9306	D5a3a	Kang et al. 2016
	1136	66	Tib069.KL16	KT726013.1	Tibetan	16568	0.9919	D6a1	Kang et al. 2016
	1137	67	Tib071.KL16	KT726015.1	Tibetan	16569	0.9738	Y1a	Kang et al. 2016
	1138	68	Tib072.KL16	KT726016.1	Tibetan	16569	0.9743	M9a1a1c1b1a	Kang et al. 2016
	1139	69	Tib073.KL16	KT726017.1	Tibetan	16566	0.968	U7a3a	Kang et al. 2016
	1140	70	Tib074.KL16	KT726018.1	Tibetan	16566	0.982	A15a	Kang et al. 2016
	1141	71	Tib075.KL16	KT726019.1	Tibetan	16569	0.96	M9a1a1c1b1a1	Kang et al. 2016
	1142	72	Tib076.KL16	KT726020.1	Tibetan	16566	0.9568	A11b	Kang et al. 2016
	1143	73	Tib077.KL16	KT726021.1	Tibetan	16568	0.9353	D4j1b	Kang et al. 2016
	1144	74	Tib078.KL16	KT726022.1	Tibetan	16569	0.9696	M9a1a1c1b1a	Kang et al. 2016
	1145	75	Tib079.KL16	KT726023.1	Tibetan	16568	0.9841	D6a1	Kang et al. 2016
	1146	76	Tib080.KL16	KT726024.1	Tibetan	16570	0.97	M9a1a1c1b1a1	Kang et al. 2016
	1147	77	Tib081.KL16	KT726025.1	Tibetan	16569	0.9903	M9a1a1c1b1a	Kang et al. 2016
	1148	78	Tib082.KL16	KT726026.1	Tibetan	16569	0.9551	M9a1b+150	Kang et al. 2016
	1149	79	Tib083.KL16	KT726027.1	Tibetan	16569	0.9749	M9a1a1c1b1a	Kang et al. 2016
	1150	80	Tib084.KL16	KT726028.1	Tibetan	16568	0.9839	M62b+204	Kang et al. 2016
	1151	81	Tib085.KL16	KT726029.1	Tibetan	16568	0.9737	M13a2	Kang et al. 2016
	1152	82	Tib086.KL16	KT726030.1	Tibetan	16568	0.9854	G2a1	Kang et al. 2016
	1153	83	Tib087.KL16	KT726031.1	Tibetan	16567	0.9802	A11a	Kang et al. 2016
	1154	84	Tib088.KL16	KT726032.1	Tibetan	16567	0.9664	A11a	Kang et al. 2016
	1155	85	Tib089.KL16	KT725947.1	Tibetan	16568	0.9459	M9a1b1	Kang et al. 2016
	1156	86	Tib090.KL16	KT726033.1	Tibetan	16567	0.9545	D5a2a1b	Kang et al. 2016
	1157	87	Tib092.KL16	KT726034.1	Tibetan	16566	0.8547	U2b1	Kang et al. 2016
	1158	88	Tib093.KL16	KT725949.1	Tibetan	16567	0.8961	Z3a	Kang et al. 2016
	1159	89	Tib094.KL16	KT726035.1	Tibetan	16558	0.7852	B5b1	Kang et al. 2016
	1160	90	Tib095.KL16	KT725951.1	Tibetan	16568	0.9753	D4j1a1a	Kang et al. 2016
	1161	91	Tib096.KL16	KT725952.1	Tibetan	16566	0.9736	D5a2a1b	Kang et al. 2016
	1162	92	Tib097.KL16	KT725953.1	Tibetan	16568	0.9658	M9a1b1	Kang et al. 2016
	1163	93	Tib098.KL16	KT726036.1	Tibetan	16565	0.9593	F1g	Kang et al. 2016
	1164	94	Tib099.KL16	KT725955.1	Tibetan	16568	0.9702	M9a1b+150	Kang et al. 2016
	1165	95	Tib100.KL16	KT726037.1	Tibetan	16565	0.9495	F1d1	Kang et al. 2016
	1166	96	Tib101.KL16	KT726038.1	Tibetan	16569	0.978	M9a1a1c1b1a	Kang et al. 2016
	1167	97	Tib102.KL16	KT726039.1	Tibetan	16567	0.9568	A11b	Kang et al. 2016
	1168	98	Tib103.KL16	KT726040.1	Tibetan	16566	0.9407	D5a2a1b	Kang et al. 2016
	1169	99	Tib105.KL16	KT726041.1	Tibetan	16568	0.972	G2a1	Kang et al. 2016
	1170	100	Tib106.KL16	KT726042.1	Tibetan	16567	0.9461	Z7	Kang et al. 2016
	1171	101	Tib109.KL16	KT726045.1	Tibetan	16567	0.9659	D5a2a1b	Kang et al. 2016
	1172	102	Tib110.KL16	KT726046.1	Tibetan	16568	0.9598	M9a1a	Kang et al. 2016
	1173	103	Tib111.KL16	KT726047.1	Tibetan	16568	0.9694	G3b	Kang et al. 2016
	1174	104	Tib112.KL16	KT726048.1	Tibetan	16565	0.9514	F1f	Kang et al. 2016
	1175	105	Tib113.KL16	KT726049.1	Tibetan	16565	0.9208	F1d	Kang et al. 2016
	1176	106	Tib114.KL16	KT726050.1	Tibetan	16568	0.9804	M9a1b1c	Kang et al. 2016
	1177	107	Tib115.KL16	KT726051.1	Tibetan	16569	0.9903	M9a1a1c1b1a	Kang et al. 2016
	1178	108	Tib117.KL16	KT726052.1	Tibetan	16565	0.9596	F1g	Kang et al. 2016
	1179	109	Tib118.KL16	KT726053.1	Tibetan	16565	0.9663	F1d1	Kang et al. 2016
	1180	110	Tib119.KL16	KT726054.1	Tibetan	16568	0.9784	M9a1b1c	Kang et al. 2016
	1181	111	Tib120.KL16	KT726055.1	Tibetan	16568	0.9781	M11a1	Kang et al. 2016
	1182	112	Tib121.KL16	KT726056.1	Tibetan	16567	0.939	M60a2	Kang et al. 2016
	1183	113	Tib122.KL16	KT726057.1	Tibetan	16565	0.9663	F1g	Kang et al. 2016
	1184	114	Tib124.KL16	KT726058.1	Tibetan	16569	0.9843	M9a1a2	Kang et al. 2016
	1185	115	Tib125.KL16	KT726059.1	Tibetan	16565	0.9397	F1c1a2	Kang et al. 2016
	1186	116	Tib127.KL16	KT726060.1	Tibetan	16565	0.9734	F1d1	Kang et al. 2016
	1187	117	Tib136.KL16	KT726061.1	Tibetan	16566	0.9243	A7	Kang et al. 2016
	1188	118	Tib137.KL16	KT726062.1	Tibetan	16565	0.9734	F1d1	Kang et al. 2016
	1189	119	Tib138.KL16	KT726063.1	Tibetan	16565	0.9373	F1a1c	Kang et al. 2016
	1190	120	Tib139.KL16	KT726064.1	Tibetan	16568	0.9445	M9a1b1c	Kang et al. 2016
	1191	121	Tib140.KL16	KT726065.1	Tibetan	16566	0.9424	A7	Kang et al. 2016
	1192	122	Tib141.KL16	KT726066.1	Tibetan	16568	0.8798	M12a1b	Kang et al. 2016
	1193	123	Tib142.KL16	KT726067.1	Tibetan	16567	1	D5a2a1b	Kang et al. 2016
	1194	124	Tib143.KL16	KT726068.1	Tibetan	16566	0.9782	D5a2a1b	Kang et al. 2016
	1195	125	Tib147.KL16	KT726069.1	Tibetan	16565	0.9261	F1d	Kang et al. 2016
	1196	126	Tib154.KL16	KT726070.1	Tibetan	16568	0.976	M9a1a	Kang et al. 2016
	1197	127	Tib155.KL16	KT726071.1	Tibetan	16569	1	D4n2	Kang et al. 2016
	1198	128	Tib156.KL16	KT726072.1	Tibetan	16566	0.9402	A17	Kang et al. 2016
	1199	129	Tib159.KL16	KT726073.1	Tibetan	16565	0.9315	F1c1a2	Kang et al. 2016
	1200	130	Tib160.KL16	KT726074.1	Tibetan	16565	0.9315	F1c1a2	Kang et al. 2016
	1201	131	Tib162.KL16	KT726075.1	Tibetan	16566	0.9243	A7	Kang et al. 2016
	1202	132	Tib163.KL16	KT726076.1	Tibetan	16568	0.9826	D4q	Kang et al. 2016
	1203	133	Tib164.KL16	KT726077.1	Tibetan	16567	0.9787	C4d	Kang et al. 2016
	1204	134	Tib166.KL16	KT726078.1	Tibetan	16565	0.9734	F1d1	Kang et al. 2016
	1205	135	Tib167.KL16	KT726079.1	Tibetan	16568	0.9826	D4q	Kang et al. 2016
	1206	136	Tib168.KL16	KT726080.1	Tibetan	16567	0.9659	A11a	Kang et al. 2016
	1207	137	Tib169.KL16	KT726081.1	Tibetan	16566	0.9869	D5a2a1b	Kang et al. 2016
	1208	138	Tib170.KL16	KT726082.1	Tibetan	16565	0.9734	F1d1	Kang et al. 2016
	1209	139	Tib171.KL16	KT726083.1	Tibetan	16568	0.9246	D5a2a1b	Kang et al. 2016
	1210	140	Tib175.KL16	KT726084.1	Tibetan	16568	0.974	M9a1b1c	Kang et al. 2016
	1211	141	Tib176.KL16	KT726085.1	Tibetan	16568	0.9781	M11a1	Kang et al. 2016
	1212	142	Tib177.KL16	KT726086.1	Tibetan	16567	0.9659	A11a	Kang et al. 2016
	1213	143	Tib180.KL16	KT726087.1	Tibetan	16558	0.9566	F2a1	Kang et al. 2016
	1214	144	Tib181.KL16	KT726088.1	Tibetan	16568	0.976	M9a1a	Kang et al. 2016
	1215	145	Tib183.KL16	KT726089.1	Tibetan	16565	0.9734	F1d1	Kang et al. 2016
	1216	146	Tib184.KL16	KT726090.1	Tibetan	16565	0.9315	F1c1a2	Kang et al. 2016
	1217	147	Tib185.KL16	KT726091.1	Tibetan	16568	0.9684	M9a1a2	Kang et al. 2016
	1218	148	Tib186.KL16	KT726092.1	Tibetan	16566	0.9782	D5a2a1b	Kang et al. 2016
	1219	149	Tib187.KL16	KT726093.1	Tibetan	16566	0.9463	A7	Kang et al. 2016
	1220	150	Tib188.KL16	KT726094.1	Tibetan	16568	1	D5a2a1b	Kang et al. 2016
	1221	151	Tib189.KL16	KT726095.1	Tibetan	16568	0.9709	M9a	Kang et al. 2016
	1222	152	Tib190.KL16	KT726096.1	Tibetan	16569	0.9188	A11a	Kang et al. 2016
	1223	153	Tib191.KL16	KT726097.1	Tibetan	16567	0.9782	D5a2a1b	Kang et al. 2016
	1224	154	Tib192.KL16	KT726098.1	Tibetan	16565	0.9315	F1c1a2	Kang et al. 2016
	1225	155	Tib193.KL16	KT726099.1	Tibetan	16567	0.9659	A11a	Kang et al. 2016
	1226	156	Tib195.KL16	KT726100.1	Tibetan	16566	0.9659	D5a2a1b	Kang et al. 2016
	1227	157	Tib197.KL16	KT726101.1	Tibetan	16568	0.9753	D4j1a1a	Kang et al. 2016
	1228	158	Tib198.KL16	KT726102.1	Tibetan	16568	0.9753	D4j1a1a	Kang et al. 2016
	1229	159	Tib199.KL16	KT726103.1	Tibetan	16567	0.9899	M60a1	Kang et al. 2016
	1230	160	Tib200.KL16	KT726104.1	Tibetan	16569	0.9634	M9a1a1c1b1a	Kang et al. 2016
	1231	161	Tib202.KL16	KT726105.1	Tibetan	16569	0.9621	G3b	Kang et al. 2016
	1232	162	Tib203.KL16	KT726106.1	Tibetan	16568	0.9367	C4a2b2	Kang et al. 2016
	1233	163	Tib204.KL16	KT726107.1	Tibetan	16568	0.9826	D4q	Kang et al. 2016
	1234	164	Tib206.KL16	KT726108.1	Tibetan	16565	0.8885	F1g	Kang et al. 2016
	1235	165	Tib207.KL16	KT726109.1	Tibetan	16566	0.9136	G2a1+16189	Kang et al. 2016
	1236	166	Tib208.KL16	KT726110.1	Tibetan	16565	0.9261	F1d	Kang et al. 2016
	1237	167	Tib221.KL16	KT726111.1	Tibetan	16568	0.9661	D4j3	Kang et al. 2016
	1238	168	Tib225.KL16	KT725861.1	Tibetan	16568	0.9637	C4a2b	Kang et al. 2016
	1239	169	Tib228.KL16	KT726113.1	Tibetan	16568	0.9766	D4j1a1	Kang et al. 2016
	1240	170	Tib232.KL16	KT726114.1	Tibetan	16568	0.974	M9a1b1c	Kang et al. 2016
	1241	171	Tib244.KL16	KT726115.1	Tibetan	16567	1	D5a2a1b	Kang et al. 2016
	1242	172	Tib249.KL16	KT726116.1	Tibetan	16565	0.9734	F1d1	Kang et al. 2016
	1243	173	Tib250.KL16	KT726117.1	Tibetan	16568	0.9709	D4j1b	Kang et al. 2016
	1244	174	Tib251.KL16	KT726118.1	Tibetan	16565	0.9756	M13a2	Kang et al. 2016
	1245	175	Tib258.KL16	KT726119.1	Tibetan	16568	0.9302	C4a2b2	Kang et al. 2016
	1246	176	Tib260.KL16	KT726120.1	Lhoba	16565	0.9315	F1c1a2	Kang et al. 2016
	1247	177	Tib2713.ZM09	FJ544230.1	Tibetan	16567	0.9553	M13a2	Zhao et al. 2009
	1248	178	Tib2748.ZM09	GU014566.1	Tibetan	16573	0.959	G3a1	Zhao et al. 2009
	1249	179	Tib2755.ZM09	GU014565.1	Tibetan	16569	0.9733	A11a	Zhao et al. 2009
	1250	180	Tib2786.ZM09	FJ544231.1	Tibetan	16570	0.9611	M62b	Zhao et al. 2009
	1251	181	Tib2798.ZM09	FJ968772.2	Tibetan	16570	0.9627	M9a1a2	Zhao et al. 2009
	1252	182	Tib282.KL16	KT726121.1	Tibetan	16568	0.9826	D4q	Kang et al. 2016
	1253	183	Tib2831.ZM09	FJ544232.1	Tibetan	16570	0.9497	A11a	Zhao et al. 2009
	1254	184	Tib285.KL16	KT726122.1	Tibetan	16566	0.9049	A17	Kang et al. 2016
	1255	185	Tib2866.ZM09	FJ544233.1	Tibetan	16570	0.9657	M62b2	Zhao et al. 2009
	1256	186	Tib288.KL16	KT726123.1	Tibetan	16566	0.9049	A17	Kang et al. 2016
	1257	187	Tib298.KL16	KT726136.1	Tibetan	16567	0.9174	A7	Kang et al. 2016
	1258	188	Tib315.ZM09	GU014567.1	Tibetan	16569	0.9867	M9a1a2	Zhao et al. 2009
	1259	189	Tib324.KL16	KT726124.1	Tibetan	16565	0.9734	F1d1	Kang et al. 2016
	1260	190	Tib327.KL16	KT726125.1	Tibetan	16566	0.939	M60a2	Kang et al. 2016
	1261	191	Tib328.KL16	KT726137.1	Tibetan	16568	0.9784	M9a1b1c	Kang et al. 2016
	1262	192	Tib331.KL16	KT726126.1	Tibetan	16569	0.9656	M9a1a1c1b1a2	Kang et al. 2016
	1263	193	Tib344.KL16	KT726127.1	Tibetan	16569	0.8842	M12a1b	Kang et al. 2016
	1264	194	Tib345.KL16	KT726128.1	Tibetan	16569	0.8158	R22	Kang et al. 2016
	1265	195	Tib346.KL16	KT726129.1	Tibetan	16558	0.8436	B4a1c4	Kang et al. 2016
	1266	196	Tib348.KL16	KT726130.1	Tibetan	16565	0.9315	F1c1a2	Kang et al. 2016
	1267	197	Tib409.ZM09	FJ544235.1	Tibetan	16561	0.9388	M62b1	Zhao et al. 2009
	1268	198	Tib412.ZM09	FJ544236.2	Tibetan	16569	0.9882	M9a1b1c	Zhao et al. 2009
	1269	199	Tib426.ZM09	FJ968773.2	Tibetan	16569	0.9667	M13a2	Zhao et al. 2009
	1270	200	Tib44.ZM09	FJ544234.1	Tibetan	16562	0.9373	M62b1	Zhao et al. 2009
	1271	201	Tib457.ZM09	GU014568.1	Tibetan	16566	0.9388	M13a2	Zhao et al. 2009
	1272	202	Tib470.ZM09	FJ544237.1	Tibetan	16561	0.9187	M62b1	Zhao et al. 2009
	1273	203	Tib513.ZM09	FJ544238.1	Tibetan	16570	0.923	M62b2	Zhao et al. 2009
	1274	204	Tib52.ZM09	GU014564.1	Tibetan	16559	0.906	M62b1	Zhao et al. 2009
	1275	205	Tib551.ZM09	FJ544239.1	Tibetan	16571	0.9646	M62b+204	Zhao et al. 2009
	1276	206	Tib570.KL16	KT726138.1	Tibetan	16569	0.9501	M9a1a1c1b1a	Kang et al. 2016
	1277	207	Tib571.KL16	KT726139.1	Tibetan	16569	0.9903	M9a1a1c1b1a	Kang et al. 2016
	1278	208	Tib577.KL16	KT726131.1	Tibetan	16569	0.9775	M9a1a1c1b1a	Kang et al. 2016
	1279	209	Tib582.KL16	KT726132.1	Tibetan	16566	0.9624	A6	Kang et al. 2016
	1280	210	Tib583.KL16	KT726140.1	Tibetan	16568	0.9525	G3b1	Kang et al. 2016
	1281	211	Tib585.KL16	KT726133.1	Tibetan	16566	0.991	A6	Kang et al. 2016
	1282	212	Tib586.KL16	KT726134.1	Tibetan	16566	0.991	A6	Kang et al. 2016
	1283	213	Tib592.KL16	KT726141.1	Tibetan	16568	0.9784	M9a1b1c	Kang et al. 2016
	1284	214	Tib593.KL16	KT726142.1	Tibetan	16566	0.991	A6	Kang et al. 2016
	1285	215	Tib594.KL16	KT726143.1	Tibetan	16568	0.9511	M9a1b1	Kang et al. 2016
	1286	216	Tib595.KL16	KT726144.1	Tibetan	16568	0.9661	D4j1b	Kang et al. 2016
	1287	217	Tib597.KL16	KT726145.1	Tibetan	16570	0.9903	M9a1a1c1b1a	Kang et al. 2016
	1288	218	Tib598.KL16	KT726146.1	Tibetan	16566	0.9615	D5a3a	Kang et al. 2016
	1289	219	Tib600.KL16	KT726147.1	Tibetan	16566	0.964	A17	Kang et al. 2016
	1290	220	Tib601.KL16	KT726148.1	Tibetan	16567	0.9871	D5a2a1b	Kang et al. 2016
	1291	221	Tib602.KL16	KT726149.1	Tibetan	16568	0.9784	M9a1b1c	Kang et al. 2016
	1292	222	Tib606.KL16	KT726150.1	Tibetan	16567	1	D5a2a1b	Kang et al. 2016
	1293	223	Tib608.KL16	KT726151.1	Tibetan	16568	0.9837	G3b2	Kang et al. 2016
	1294	224	Tib609.KL16	KT726152.1	Tibetan	16567	0.9367	D5a2a1+@16172	Kang et al. 2016
	1295	225	Tib61.ZM09	FJ968775.2	Tibetan	16567	0.9563	M9a1a2	Zhao et al. 2009
	1296	226	Tib611.KL16	KT726135.1	Tibetan	16566	0.991	A6	Kang et al. 2016
	1297	227	Tib616.ZM09	FJ544240.1	Tibetan	16571	0.9555	M62b2	Zhao et al. 2009
	1298	228	Tib67.ZM09	GU014563.1	Tibetan	16562	0.919	M62b1	Zhao et al. 2009
	1299	229	Tib709.ZM09	FJ968774.2	Tibetan	16569	0.9914	M9a1b1	Zhao et al. 2009
	1300	230	Tib722.ZM09	FJ544241.1	Tibetan	16561	0.9311	M62b1	Zhao et al. 2009
	1301	231	Tib805.ZM09	GU014569.1	Tibetan	16570	0.9704	G3a1a	Zhao et al. 2009
	1302	1	Tub1.RS12	FJ147313.1	Tuba	16570	0.9877	U4b1a4	Sukernik et al. 2012
	1303	2	Tub10.NV08	EU482335.1	Tuba	16571	0.9727	D5c1a	Volodko et al. 2008
	1304	3	Tub102.RS12	HM153529.1	Tuba	16570	0.9379	D4b2b	Sukernik et al. 2012
	1305	4	Tub103.RS12	HM153530.1	Tuba	16570	0.9379	D4b2b	Sukernik et al. 2012
	1306	5	Tub13.RS12	FJ858886.1	Tuba	16566	0.8974	D4b1	Sukernik et al. 2012
	1307	6	Tub14.RS12	FJ147307.1	Tuba	16568	0.9367	N9a9	Sukernik et al. 2012
	1308	7	Tub142.RS12	FJ493500.1	Tuba	16567	0.9059	A25	Sukernik et al. 2012
	1309	8	Tub15.RS12	FJ147308.1	Tuba	16568	0.9384	R9b1a2a	Sukernik et al. 2012
	1310	9	Tub17.RS12	FJ147315.1	Tuba	16568	0.9964	U4b1+146 152	Sukernik et al. 2012
	1311	10	Tub18.NV08	EU482377.1	Tuba	16569	0.9727	D4j7	Volodko et al. 2008
	1312	11	Tub19.NV08	EU482378.1	Tuba	16568	0.9572	D5a2a1+@16172	Volodko et al. 2008
	1313	12	Tub20.RS12	FJ147311.1	Tuba	16572	0.927	U2e1	Sukernik et al. 2012
	1314	13	Tub21.RS12	FJ147320.1	Tuba	16570	0.9565	D5c1a	Sukernik et al. 2012
	1315	14	Tub22.RS12	FJ147309.1	Tuba	16569	0.9467	HV9b	Sukernik et al. 2012
	1316	15	Tub24.RS12	FJ147316.1	Tuba	16568	0.9897	U4b1a4	Sukernik et al. 2012
	1317	16	Tub26.NV08	EU482336.1	Tuba	16571	0.9702	D5c1a	Volodko et al. 2008
	1318	17	Tub26.RS12	FJ493502.1	Tuba	16568	0.9583	D4b2b4	Sukernik et al. 2012
	1319	18	Tub27.NV08	EU482379.1	Tuba	16570	0.9877	D4j10	Volodko et al. 2008
	1320	19	Tub28.NV08	EU482380.1	Tuba	16570	0.9614	C4a1a3b	Volodko et al. 2008
	1321	20	Tub3.NV08	EU482384.1	Tuba	16569	0.9676	D4m2a	Volodko et al. 2008
	1322	21	Tub30.RS12	FJ147314.1	Tuba	16568	0.996	U4b1a4	Sukernik et al. 2012
	1323	22	Tub32.NV08	EU482381.1	Tuba	16570	0.9877	D4j10	Volodko et al. 2008
	1324	23	Tub35.NV08	EU482382.1	Tuba	16570	0.9877	D4j10	Volodko et al. 2008
	1325	24	Tub4.RS12	FJ147310.1	Tuba	16569	0.9748	H8b1	Sukernik et al. 2012
	1326	25	Tub41.RS12	HM153528.1	Tuba	16570	0.9724	D4j9	Sukernik et al. 2012
	1327	26	Tub47.RS12	FJ147306.1	Tuba	16570	0.9849	X2e2a1	Sukernik et al. 2012
	1328	27	Tub5.RS12	FJ147317.1	Tuba	16569	0.9458	U5a1d2b	Sukernik et al. 2012
	1329	28	Tuv6.RS12	HM153527.1	Tuba	16570	0.9759	D4j+(16286)	Sukernik et al. 2012
	1330	29	Tub7.NV08	EU482375.1	Tuba	16569	0.9796	C4b6	Volodko et al. 2008
	1331	30	Tub8.NV08	EU482376.1	Tuba	16568	0.9615	D4b1a2a1	Volodko et al. 2008
	1332	31	Tub9.RS12	FJ493501.1	Tuba	16569	0.9615	D4b1a2a1	Sukernik et al. 2012
	1333	32	TubL21.RS12	FJ147312.1	Tuba	16568	0.9744	U4a1d	Sukernik et al. 2012
	1334	33	Tub6.RS12	FJ147318.1	Tuba	16569	0.9704	Z1a	Sukernik et al. 2012
	1335	1	UkrR7.BM08	EF222242.1	Ukranian	16570	0.992	U4a2c1	Malyarchuk et al. 2008
	1336	1	Uyg0001.ZH17	KU682872.1	Uyghur	16568	0.9904	D2	Zheng et al. 2017
	1337	2	Uyg0002.ZH17	KU682873.1	Uyghur	16568	0.9263	H2b	Zheng et al. 2017
	1338	3	Uyg0005.ZH17	KU682874.1	Uyghur	16565	0.953	F1a1a1	Zheng et al. 2017
	1339	4	Uyg0009.ZH17	KU682875.1	Uyghur	16566	0.963	HV2a2	Zheng et al. 2017
	1340	5	Uyg0011.ZH17	KU682876.1	Uyghur	16565	0.9294	F1a3	Zheng et al. 2017
	1341	6	Uyg0012.ZH17	KU682877.1	Uyghur	16568	0.9599	D4e3	Zheng et al. 2017
	1342	7	Uyg0015.ZH17	KU682878.1	Uyghur	16557	0.7661	B4a4	Zheng et al. 2017
	1343	8	Uyg0017.ZH17	KU682879.1	Uyghur	16568	0.9458	D4h4	Zheng et al. 2017
	1344	9	Uyg0018.ZH17	KU682880.1	Uyghur	16568	0.9756	D4e3	Zheng et al. 2017
	1345	10	Uyg0019.ZH17	KU682881.1	Uyghur	16568	0.9555	U2e2a1a2	Zheng et al. 2017
	1346	11	Uyg0020.ZH17	KU682882.1	Uyghur	16567	0.8946	Z3	Zheng et al. 2017
	1347	12	Uyg0021.ZH17	KU682883.1	Uyghur	16565	0.9136	U3b2a1	Zheng et al. 2017
	1348	13	Uyg0024.ZH17	KU682884.1	Uyghur	16568	1	N9a2c	Zheng et al. 2017
	1349	14	Uyg0030.ZH17	KU682885.1	Uyghur	16566	0.9621	G2a1+16189	Zheng et al. 2017
	1350	15	Uyg0031.ZH17	KU682886.1	Uyghur	16568	0.9624	U4b1a4	Zheng et al. 2017
	1351	16	Uyg0032.ZH17	KU682887.1	Uyghur	16568	0.9621	M7b1a1a3	Zheng et al. 2017
	1352	17	Uyg0033.ZH17	KU682888.1	Uyghur	16568	0.9665	M7b1a1a3	Zheng et al. 2017
	1353	18	Uyg0044.ZH17	KU682889.1	Uyghur	16568	0.9983	D5b1	Zheng et al. 2017
	1354	19	Uyg0065.ZH17	KU682890.1	Uyghur	16565	0.9497	F1a1	Zheng et al. 2017
	1355	20	Uyg0066.ZH17	KU682891.1	Uyghur	16568	0.8598	H46	Zheng et al. 2017
	1356	21	Uyg0068.ZH17	KU682892.1	Uyghur	16568	0.9408	F2d	Zheng et al. 2017
	1357	22	Uyg0069.ZH17	KU682893.1	Uyghur	16566	0.963	HV2a2	Zheng et al. 2017
	1358	23	Uyg0070.ZH17	KU682894.1	Uyghur	16568	1	U4b2	Zheng et al. 2017
	1359	24	Uyg0074.ZH17	KU682895.1	Uyghur	16565	0.9294	F1a3	Zheng et al. 2017
	1360	25	Uyg0077.ZH17	KU682896.1	Uyghur	16568	0.9756	D4e3	Zheng et al. 2017
	1361	26	Uyg0078.ZH17	KU682897.1	Uyghur	16568	0.9531	M9a1a	Zheng et al. 2017
	1362	27	Uyg0079.ZH17	KU682898.1	Uyghur	16569	0.9754	M7a1a7	Zheng et al. 2017
	1363	28	Uyg0080.ZH17	KU682899.1	Uyghur	16568	0.9643	M9a1a	Zheng et al. 2017
	1364	29	Uyg0083.ZH17	KU682900.1	Uyghur	16566	0.9742	G2a2	Zheng et al. 2017
	1365	30	Uyg0084.ZH17	KU682901.1	Uyghur	16568	0.8918	G2a'c	Zheng et al. 2017
	1366	31	Uyg0092.ZH17	KU682902.1	Uyghur	16568	0.8599	H1+16189	Zheng et al. 2017
	1367	32	Uyg0095.ZH17	KU682903.1	Uyghur	16568	0.9558	D5a3a1	Zheng et al. 2017
	1368	33	Uyg0096.ZH17	KU682904.1	Uyghur	16568	0.9808	D2	Zheng et al. 2017
	1369	34	Uyg0099.ZH17	KU682905.1	Uyghur	16568	0.9624	U4b1a4	Zheng et al. 2017
	1370	35	Uyg0101.ZH17	KU682906.1	Uyghur	16568	0.9669	C4a2a1	Zheng et al. 2017
	1371	36	Uyg0103.ZH17	KU682907.1	Uyghur	16567	0.9408	F2d	Zheng et al. 2017
	1372	37	Uyg0106.ZH17	KU682908.1	Uyghur	16566	0.9676	F1a1	Zheng et al. 2017
	1373	38	Uyg0109.ZH17	KU682909.1	Uyghur	16568	0.9408	F2d	Zheng et al. 2017
	1374	39	Uyg0110.ZH17	KU682910.1	Uyghur	16566	0.9471	A+152+16362	Zheng et al. 2017
	1375	40	Uyg0114.ZH17	KU682911.1	Uyghur	16568	0.9257	N9a2a	Zheng et al. 2017
	1376	41	Uyg0118.ZH17	KU682912.1	Uyghur	16569	0.973	M9a1a2	Zheng et al. 2017
	1377	42	Uyg0119.ZH17	KU682913.1	Uyghur	16569	0.9677	C4b1	Zheng et al. 2017
	1378	43	Uyg0124.ZH17	KU682914.1	Uyghur	16568	0.9543	D4j3	Zheng et al. 2017
	1379	44	Uyg0125.ZH17	KU682915.1	Uyghur	16568	0.9808	D2	Zheng et al. 2017
	1380	45	Uyg0130.ZH17	KU682917.1	Uyghur	16568	0.8905	G2a'c	Zheng et al. 2017
	1381	46	Uyg0135.ZH17	KU682918.1	Uyghur	16568	0.9479	D4c1	Zheng et al. 2017
	1382	47	Uyg0145.ZH17	KU682919.1	Uyghur	16568	0.9813	D4s	Zheng et al. 2017
	1383	48	Uyg0148.ZH17	KU682920.1	Uyghur	16568	0.9624	U4b1a4	Zheng et al. 2017
	1384	49	Uyg0150.ZH17	KU682921.1	Uyghur	16565	0.951	U3b2a1a	Zheng et al. 2017
	1385	50	Uyg0151.ZH17	KU682922.1	Uyghur	16568	0.9158	HV14a	Zheng et al. 2017
	1386	51	Uyg0154.ZH17	KU682923.1	Uyghur	16557	0.9264	R9b1	Zheng et al. 2017
	1387	52	Uyg0156.ZH17	KU682924.1	Uyghur	16566	0.9471	A+152+16362	Zheng et al. 2017
	1388	53	Uyg0159.ZH17	KU682925.1	Uyghur	16557	0.8128	R+16189	Zheng et al. 2017
	1389	54	Uyg0160.ZH17	KU682926.1	Uyghur	16568	0.938	T2e	Zheng et al. 2017
	1390	55	Uyg0161.ZH17	KU682927.1	Uyghur	16569	0.9716	G1a	Zheng et al. 2017
	1391	56	Uyg0164.ZH17	KU682928.1	Uyghur	16557	0.7996	R+16189	Zheng et al. 2017
	1392	57	Uyg0165.ZH17	KU682929.1	Uyghur	16567	0.8555	F3a+207	Zheng et al. 2017
	1393	58	Uyg0167.ZH17	KU682930.1	Uyghur	16567	0.9791	C7a1c	Zheng et al. 2017
	1394	59	Uyg0169.ZH17	KU682931.1	Uyghur	16569	0.9624	U4b1a4	Zheng et al. 2017
	1395	60	Uyg0171.ZH17	KU682932.1	Uyghur	16568	0.9933	N9a2c	Zheng et al. 2017
	1396	61	Uyg0172.ZH17	KU682933.1	Uyghur	16569	0.9789	D4e5a	Zheng et al. 2017
	1397	62	Uyg0174.ZH17	KU682934.1	Uyghur	16557	0.8579	R+16189	Zheng et al. 2017
	1398	63	Uyg0175.ZH17	KU682935.1	Uyghur	16569	0.9781	M7a1a7	Zheng et al. 2017
	1399	64	Uyg0178.ZH17	KU682936.1	Uyghur	16568	0.9596	M8a2	Zheng et al. 2017
	1400	65	Uyg0179.ZH17	KU682937.1	Uyghur	16568	0.8969	N9a2	Zheng et al. 2017
	1401	66	Uyg0180.ZH17	KU682938.1	Uyghur	16569	0.9534	M7a1a7	Zheng et al. 2017
	1402	67	Uyg0182.ZH17	KU682939.1	Uyghur	16568	0.9593	C4a1a4	Zheng et al. 2017
	1403	68	Uyg0183.ZH17	KU682940.1	Uyghur	16568	0.8916	R1b	Zheng et al. 2017
	1404	69	Uyg0184.ZH17	KU682941.1	Uyghur	16568	0.9593	C4a1a4	Zheng et al. 2017
	1405	70	Uyg0185.ZH17	KU682942.1	Uyghur	16559	0.8182	B4j	Zheng et al. 2017
	1406	71	Uyg0188.ZH17	KU682943.1	Uyghur	16566	0.9856	A8a1	Zheng et al. 2017
	1407	72	Uyg0191.ZH17	KU682944.1	Uyghur	16568	0.9479	D4c1	Zheng et al. 2017
	1408	73	Uyg0193.ZH17	KU682945.1	Uyghur	16566	0.9595	HV2a2	Zheng et al. 2017
	1409	74	Uyg0194.ZH17	KU682946.1	Uyghur	16569	0.9438	M13a1	Zheng et al. 2017
	1410	75	Uyg0196.ZH17	KU682947.1	Uyghur	16568	0.9325	U5b1a	Zheng et al. 2017
	1411	76	Uyg0200.ZH17	KU682948.1	Uyghur	16567	0.9709	M7c1a4a	Zheng et al. 2017
	1412	77	Uyg0201.ZH17	KU682949.1	Uyghur	16568	0.9706	D4e4a	Zheng et al. 2017
	1413	78	Uyg0204.ZH17	KU682950.1	Uyghur	16566	0.9621	G2a1+16189	Zheng et al. 2017
	1414	79	Uyg0208.ZH17	KU682951.1	Uyghur	16566	0.9767	A+152+16362	Zheng et al. 2017
	1415	80	Uyg0210.ZH17	KU682952.1	Uyghur	16568	0.9983	D5b1	Zheng et al. 2017
	1416	81	Uyg0213.ZH17	KU682953.1	Uyghur	16566	0.9497	M7c1b2b	Zheng et al. 2017
	1417	82	Uyg0214.ZH17	KU682954.1	Uyghur	16567	0.9709	M7c1a4a	Zheng et al. 2017
	1418	83	Uyg0217.ZH17	KU682955.1	Uyghur	16568	0.9769	M7b1a1e2	Zheng et al. 2017
	1419	84	Uyg0218.ZH17	KU682956.1	Uyghur	16568	0.9669	C4a2a1	Zheng et al. 2017
	1420	85	Uyg0219.ZH17	KU682957.1	Uyghur	16569	1	M9a1b1	Zheng et al. 2017
	1421	86	Uyg0222.ZH17	KU682958.1	Uyghur	16568	0.9808	D2	Zheng et al. 2017
	1422	87	Uyg0224.ZH17	KU682959.1	Uyghur	16568	0.9615	D4	Zheng et al. 2017
	1423	88	Uyg0226.ZH17	KU682960.1	Uyghur	16569	0.9868	U5a1a2a	Zheng et al. 2017
	1424	89	Uyg0230.ZH17	KU682961.1	Uyghur	16568	0.9764	H2a1	Zheng et al. 2017
	1425	90	Uyg0233.ZH17	KU682963.1	Uyghur	16566	0.961	Z4a	Zheng et al. 2017
	1426	91	Uyg0234.ZH17	KU682964.1	Uyghur	16568	0.9682	U5a1a2a	Zheng et al. 2017
	1427	92	Uyg0236.ZH17	KU682965.1	Uyghur	16557	0.874	R+16189	Zheng et al. 2017
	1428	93	Uyg0238.ZH17	KU682966.1	Uyghur	16568	0.97	D4j5a	Zheng et al. 2017
	1429	94	Uyg0240.ZH17	KU682967.1	Uyghur	16566	0.9909	D4b1a2a1	Zheng et al. 2017
	1430	95	Uyg0243.ZH17	KU682968.1	Uyghur	16568	0.9669	C4a2a1	Zheng et al. 2017
	1431	96	Uyg0244.ZH17	KU682969.1	Uyghur	16566	0.9633	D4b2b	Zheng et al. 2017
	1432	97	Uyg0253.ZH17	KU682970.1	Uyghur	16565	0.9497	F1a1	Zheng et al. 2017
	1433	98	Uyg0255.ZH17	KU682971.1	Uyghur	16565	0.9497	F1a1	Zheng et al. 2017
	1434	99	Uyg0263.ZH17	KU682972.1	Uyghur	16567	0.9679	M7c1a4a	Zheng et al. 2017
	1435	100	Uyg0275.ZH17	KU682973.1	Uyghur	16567	0.9531	A+152+16362	Zheng et al. 2017
	1436	101	Uyg0281.ZH17	KU682974.1	Uyghur	16568	0.9905	R2d	Zheng et al. 2017
	1437	102	Uyg0284.ZH17	KU682975.1	Uyghur	16568	0.948	C4a1a2	Zheng et al. 2017
	1438	103	Uyg0288.ZH17	KU682976.1	Uyghur	16559	0.8404	B4c1b2a1	Zheng et al. 2017
	1439	104	Uyg0289.ZH17	KU682977.1	Uyghur	16559	0.8949	B4b1a3a	Zheng et al. 2017
	1440	105	Uyg0290.ZH17	KU682978.1	Uyghur	16568	0.948	C4a1a2	Zheng et al. 2017
	1441	106	Uyg0293.ZH17	KU682979.1	Uyghur	16568	0.9669	C4a2a1	Zheng et al. 2017
	1442	107	Uyg0298.ZH17	KU682980.1	Uyghur	16569	1.007	I2	Zheng et al. 2017
	1443	108	Uyg0299.ZH17	KU682981.1	Uyghur	16568	0.9808	D2	Zheng et al. 2017
	1444	109	Uyg0300.ZH17	KU682982.1	Uyghur	16569	0.9684	U4d2	Zheng et al. 2017
	1445	110	Uyg0302.ZH17	KU682983.1	Uyghur	16567	0.9598	M8a2+152	Zheng et al. 2017
	1446	111	Uyg0304.ZH17	KU682984.1	Uyghur	16568	0.9586	H8c	Zheng et al. 2017
	1447	112	Uyg0305.ZH17	KU682985.1	Uyghur	16567	0.9859	G2a2a	Zheng et al. 2017
	1448	113	Uyg0307.ZH17	KU682986.1	Uyghur	16568	0.9825	D4j5a	Zheng et al. 2017
	1449	114	Uyg0308.ZH17	KU682987.1	Uyghur	16567	0.9709	M7c1a4a	Zheng et al. 2017
	1450	115	Uyg0310.ZH17	KU682988.1	Uyghur	16568	0.9531	A+152+16362	Zheng et al. 2017
	1451	116	Uyg0311.ZH17	KU682989.1	Uyghur	16568	0.9464	D4	Zheng et al. 2017
	1452	117	Uyg0312.ZH17	KU682990.1	Uyghur	16559	0.7834	B5b1	Zheng et al. 2017
	1453	118	Uyg0314.ZH17	KU682991.1	Uyghur	16568	0.9825	D4j5a	Zheng et al. 2017
	1454	119	Uyg0315.ZH17	KU682992.1	Uyghur	16565	0.9294	F1a3	Zheng et al. 2017
	1455	120	Uyg0316.ZH17	KU682993.1	Uyghur	16568	0.8841	HV6	Zheng et al. 2017
	1456	121	Uyg0317.ZH17	KU682994.1	Uyghur	16569	0.9583	C4a1a4	Zheng et al. 2017
	1457	122	Uyg0318.ZH17	KU682995.1	Uyghur	16566	0.963	HV2a2	Zheng et al. 2017
	1458	123	Uyg0319.ZH17	KU682996.1	Uyghur	16568	0.9593	C4a1a4	Zheng et al. 2017
	1459	124	Uyg0320.ZH17	KU682997.1	Uyghur	16566	0.8857	A5b1	Zheng et al. 2017
	1460	125	Uyg0324.ZH17	KU682998.1	Uyghur	16568	0.94	G3a3	Zheng et al. 2017
	1461	126	Uyg0325.ZH17	KU682999.1	Uyghur	16568	0.9257	D4h4	Zheng et al. 2017
	1462	127	Uyg0327.ZH17	KU683000.1	Uyghur	16568	0.9922	D4o2a1	Zheng et al. 2017
	1463	128	Uyg0330.ZH17	KU683001.1	Uyghur	16568	0.9983	D5b1	Zheng et al. 2017
	1464	129	Uyg0342.ZH17	KU683002.1	Uyghur	16568	0.9629	T1a1	Zheng et al. 2017
	1465	130	Uyg0345.ZH17	KU683003.1	Uyghur	16569	0.9494	C5b1b	Zheng et al. 2017
	1466	131	Uyg0347.ZH17	KU683004.1	Uyghur	16567	0.953	G2c	Zheng et al. 2017
	1467	132	Uyg0352.ZH17	KU683005.1	Uyghur	16569	0.9407	W3a2	Zheng et al. 2017
	1468	133	Uyg0354.ZH17	KU683006.1	Uyghur	16568	0.8878	HV14a	Zheng et al. 2017
	1469	134	Uyg0357.ZH17	KU683007.1	Uyghur	16568	0.9669	C4a2a1	Zheng et al. 2017
	1470	135	Uyg0361.ZH17	KU683008.1	Uyghur	16568	0.964	H8c	Zheng et al. 2017
	1471	136	Uyg0364.ZH17	KU683009.1	Uyghur	16563	0.9617	F1b1b	Zheng et al. 2017
	1472	137	Uyg0365.ZH17	KU683010.1	Uyghur	16566	0.98	A8a1	Zheng et al. 2017
	1473	138	Uyg0366.ZH17	KU683011.1	Uyghur	16569	0.9866	D4e5a	Zheng et al. 2017
	1474	139	Uyg0369.ZH17	KU683012.1	Uyghur	16563	0.9754	F1b1b	Zheng et al. 2017
	1475	140	Uyg0370.ZH17	KU683013.1	Uyghur	16568	1	H33b	Zheng et al. 2017
	1476	141	Uyg0372.ZH17	KU683014.1	Uyghur	16559	0.8507	B4c1b2a1	Zheng et al. 2017
	1477	142	Uyg0373.ZH17	KU683015.1	Uyghur	16567	0.9671	G2c	Zheng et al. 2017
	1478	143	Uyg0375.ZH17	KU683016.1	Uyghur	16567	0.9548	G2c	Zheng et al. 2017
	1479	144	Uyg0379.ZH17	KU683017.1	Uyghur	16568	0.8905	G2a'c	Zheng et al. 2017
	1480	145	Uyg0380.ZH17	KU683018.1	Uyghur	16566	0.9706	M7c1	Zheng et al. 2017
	1481	146	Uyg0382.ZH17	KU683019.1	Uyghur	16568	0.9669	C4a2a1	Zheng et al. 2017
	1482	147	Uyg0387.ZH17	KU683020.1	Uyghur	16566	1	A16	Zheng et al. 2017
	1483	148	Uyg0388.ZH17	KU683021.1	Uyghur	16568	0.9887	D4j	Zheng et al. 2017
	1484	149	Uyg0390.ZH17	KU683022.1	Uyghur	16568	0.81	H	Zheng et al. 2017
	1485	150	Uyg0392.ZH17	KU683023.1	Uyghur	16566	0.9429	Y1	Zheng et al. 2017
	1486	151	Uyg0395.ZH17	KU683024.1	Uyghur	16568	0.9637	D4o2a1	Zheng et al. 2017
	1487	152	Uyg0397.ZH17	KU683025.1	Uyghur	16567	0.9608	C4d	Zheng et al. 2017
	1488	153	Uyg0398.ZH17	KU683026.1	Uyghur	16566	0.9425	U7b	Zheng et al. 2017
	1489	154	Uyg0399.ZH17	KU683027.1	Uyghur	16568	0.9785	D4j8	Zheng et al. 2017
	1490	155	Uyg0400.ZH17	KU683028.1	Uyghur	16568	0.9628	T1a1+@152	Zheng et al. 2017
	1491	156	Uyg0402.ZH17	KU683029.1	Uyghur	16568	0.9403	D4j	Zheng et al. 2017
	1492	157	Uyg0403.ZH17	KU683030.1	Uyghur	16568	0.9555	HV6	Zheng et al. 2017
	1493	158	Uyg0404.ZH17	KU683031.1	Uyghur	16568	0.9558	C4b	Zheng et al. 2017
	1494	159	Uyg0437.ZH17	KU683032.1	Uyghur	16568	0.9894	M7b1a1+(16192)	Zheng et al. 2017
	1495	160	Uyg0443.ZH17	KU683034.1	Uyghur	16568	0.9707	D4c2a	Zheng et al. 2017
	1496	161	Uyg0444.ZH17	KU683035.1	Uyghur	16568	0.9554	H6b2	Zheng et al. 2017
	1497	162	Uyg0447.ZH17	KU683036.1	Uyghur	16567	0.8691	HV17	Zheng et al. 2017
	1498	163	Uyg0449.ZH17	KU683038.1	Uyghur	16568	1	H33b	Zheng et al. 2017
	1499	164	Uyg0450.ZH17	KU683039.1	Uyghur	16568	0.9985	D5b1b2	Zheng et al. 2017
	1500	165	Uyg0451.ZH17	KU683040.1	Uyghur	16569	0.9267	D5b1c	Zheng et al. 2017
	1501	166	Uyg0453.ZH17	KU683041.1	Uyghur	16567	0.9497	Z3	Zheng et al. 2017
	1502	167	Uyg0454.ZH17	KU683042.1	Uyghur	16568	0.9672	H91	Zheng et al. 2017
	1503	168	Uyg0455.ZH17	KU683043.1	Uyghur	16568	0.991	I2	Zheng et al. 2017
	1504	169	Uyg0456.ZH17	KU683044.1	Uyghur	16568	0.9629	K1a3	Zheng et al. 2017
	1505	170	Uyg0457.ZH17	KU683045.1	Uyghur	16566	0.963	HV2a2	Zheng et al. 2017
	1506	171	Uyg0458.ZH17	KU683046.1	Uyghur	16567	0.9559	C4+152	Zheng et al. 2017
	1507	172	Uyg0460.ZH17	KU683047.1	Uyghur	16567	0.7788	H20a	Zheng et al. 2017
	1508	173	Uyg0461.ZH17	KU683048.1	Uyghur	16568	1	D4l2	Zheng et al. 2017
	1509	174	Uyg0462.ZH17	KU683049.1	Uyghur	16566	0.9276	U7a	Zheng et al. 2017
	1510	175	Uyg0464.ZH17	KU683050.1	Uyghur	16568	0.9428	J1d	Zheng et al. 2017
	1511	176	Uyg0465.ZH17	KU683051.1	Uyghur	16568	1	H33b	Zheng et al. 2017
	1512	177	Uyg0466.ZH17	KU683052.1	Uyghur	16566	0.9509	G3a1'2	Zheng et al. 2017
	1513	178	Uyg0468.ZH17	KU683053.1	Uyghur	16568	0.9629	K1a3	Zheng et al. 2017
	1514	179	Uyg0469.ZH17	KU683054.1	Uyghur	16568	0.9624	H33	Zheng et al. 2017
	1515	180	Uyg0471.ZH17	KU683055.1	Uyghur	16568	0.9672	H91	Zheng et al. 2017
	1516	181	Uyg0473.ZH17	KU683056.1	Uyghur	16568	0.9669	C4a2a1	Zheng et al. 2017
	1517	182	Uyg0474.ZH17	KU683057.1	Uyghur	16557	0.874	R+16189	Zheng et al. 2017
	1518	183	Uyg0476.ZH17	KU683058.1	Uyghur	16568	0.9694	D4o2a1	Zheng et al. 2017
	1519	184	Uyg0477.ZH17	KU683059.1	Uyghur	16569	0.9884	D4e5a	Zheng et al. 2017
	1520	185	Uyg0478.ZH17	KU683060.1	Uyghur	16568	0.8688	H5	Zheng et al. 2017
	1521	186	Uyg0479.ZH17	KU683061.1	Uyghur	16568	0.8134	H	Zheng et al. 2017
	1522	187	Uyg0480.ZH17	KU683062.1	Uyghur	16568	0.9247	D5b	Zheng et al. 2017
	1523	188	Uyg0483.ZH17	KU683063.1	Uyghur	16566	0.9382	C4a1a6	Zheng et al. 2017
	1524	189	Uyg0487.ZH17	KU683064.1	Uyghur	16566	0.9854	G2a2	Zheng et al. 2017
	1525	190	Uyg0488.ZH17	KU683065.1	Uyghur	16568	0.8878	HV14a	Zheng et al. 2017
	1526	191	Uyg0490.ZH17	KU683066.1	Uyghur	16565	0.9294	F1a3	Zheng et al. 2017
	1527	192	Uyg0491.ZH17	KU683067.1	Uyghur	16566	1	G2a2	Zheng et al. 2017
	1528	193	Uyg0492.ZH17	KU683068.1	Uyghur	16568	0.9479	D4c1	Zheng et al. 2017
	1529	194	Uyg0493.ZH17	KU683069.1	Uyghur	16568	0.8688	H5	Zheng et al. 2017
	1530	195	Uyg0496.ZH17	KU683070.1	Uyghur	16568	0.9674	M7b1a2a	Zheng et al. 2017
	1531	196	Uyg0497.ZH17	KU683071.1	Uyghur	16566	0.9913	A8a1	Zheng et al. 2017
	1532	197	Uyg0499.ZH17	KU683072.1	Uyghur	16566	0.9312	U7	Zheng et al. 2017
	1533	198	Uyg0500.ZH17	KU683073.1	Uyghur	16566	0.9564	D4b2b	Zheng et al. 2017
	1534	199	Uyg0501.ZH17	KU683074.1	Uyghur	16568	0.8048	H	Zheng et al. 2017
	1535	200	Uyg0503.ZH17	KU683075.1	Uyghur	16568	1	T2b	Zheng et al. 2017
	1536	201	Uyg0504.ZH17	KU683076.1	Uyghur	16566	0.9742	G2a2	Zheng et al. 2017
	1537	202	Uyg0506.ZH17	KU683077.1	Uyghur	16568	0.9558	M7b1a2a	Zheng et al. 2017
	1538	203	Uyg0508.ZH17	KU683078.1	Uyghur	16568	0.8688	H5	Zheng et al. 2017
	1539	204	Uyg0509.ZH17	KU683079.1	Uyghur	16568	1	H16+152	Zheng et al. 2017
	1540	205	Uyg0510.ZH17	KU683080.1	Uyghur	16559	0.8649	B4b1a3	Zheng et al. 2017
	1541	206	Uyg0519.ZH17	KU683081.1	Uyghur	16568	0.972	J1c2t	Zheng et al. 2017
	1542	207	Uyg0520.ZH17	KU683082.1	Uyghur	16566	0.9352	A5b1b	Zheng et al. 2017
	1543	208	Uyg0521.ZH17	KU683083.1	Uyghur	16569	0.9586	C4b	Zheng et al. 2017
	1544	209	Uyg0522.ZH17	KU683084.1	Uyghur	16568	0.9469	D4o1	Zheng et al. 2017
	1545	210	Uyg0523.ZH17	KU683085.1	Uyghur	16569	0.9216	T2b36	Zheng et al. 2017
	1546	211	Uyg0525.ZH17	KU683086.1	Uyghur	16569	0.9582	M9a1a1c1a	Zheng et al. 2017
	1547	212	Uyg0526.ZH17	KU683087.1	Uyghur	16569	0.9792	J1c4b	Zheng et al. 2017
	1548	213	Uyg0527.ZH17	KU683088.1	Uyghur	16568	0.9479	D4c1	Zheng et al. 2017
	1549	214	Uyg0532.ZH17	KU683089.1	Uyghur	16566	1	G2a2	Zheng et al. 2017
	1550	215	Uyg0534.ZH17	KU683090.1	Uyghur	16568	0.9629	K1a3	Zheng et al. 2017
	1551	216	Uyg0535.ZH17	KU683091.1	Uyghur	16569	0.9911	D4j+(16286)	Zheng et al. 2017
	1552	217	Uyg0537.ZH17	KU683092.1	Uyghur	16566	0.958	A15c1	Zheng et al. 2017
	1553	218	Uyg0539.ZH17	KU683093.1	Uyghur	16566	0.9626	A8a1	Zheng et al. 2017
	1554	219	Uyg0540.ZH17	KU683094.1	Uyghur	16569	0.9404	H15a1b	Zheng et al. 2017
	1555	220	Uyg0544.ZH17	KU683096.1	Uyghur	16568	0.9832	D4j1a1	Zheng et al. 2017
	1556	221	Uyg0545.ZH17	KU683097.1	Uyghur	16568	1	H91	Zheng et al. 2017
	1557	222	Uyg0546.ZH17	KU683098.1	Uyghur	16568	0.9641	T1a1+@152	Zheng et al. 2017
	1558	223	Uyg0547.ZH17	KU683099.1	Uyghur	16569	0.9884	D4e5a	Zheng et al. 2017
	1559	224	Uyg0548.ZH17	KU683100.1	Uyghur	16567	0.9571	C4a1a3	Zheng et al. 2017
	1560	225	Uyg0549.ZH17	KU683101.1	Uyghur	16557	0.8583	B5b2c	Zheng et al. 2017
	1561	226	Uyg0550.ZH17	KU683102.1	Uyghur	16565	0.953	F1a1a1	Zheng et al. 2017
	1562	227	Uyg0552.ZH17	KU683103.1	Uyghur	16568	0.9117	H2b	Zheng et al. 2017
	1563	228	Uyg0553.ZH17	KU683104.1	Uyghur	16568	0.9669	C4a2a1	Zheng et al. 2017
	1564	229	Uyg0560.ZH17	KU683105.1	Uyghur	16568	0.9681	U3b3	Zheng et al. 2017
	1565	230	Uyg0561.ZH17	KU683106.1	Uyghur	16566	0.9425	U7b	Zheng et al. 2017
	1566	231	Uyg0562.ZH17	KU683107.1	Uyghur	16568	0.9325	U5b1a	Zheng et al. 2017
	1567	232	Uyg0564.ZH17	KU683108.1	Uyghur	16565	0.9384	F1a	Zheng et al. 2017
	1568	233	Uyg0568.ZH17	KU683110.1	Uyghur	16568	0.9509	M7b1a1+(16192)	Zheng et al. 2017
	1569	234	Uyg0569.ZH17	KU683111.1	Uyghur	16568	0.9894	M7b1a1+(16192)	Zheng et al. 2017
	1570	235	Uyg0571.ZH17	KU683112.1	Uyghur	16568	0.9655	T2a2	Zheng et al. 2017
	1571	236	Uyg0572.ZH17	KU683113.1	Uyghur	16567	0.9458	M10a1a1b1	Zheng et al. 2017
	1572	237	Uyg0573.ZH17	KU683114.1	Uyghur	16568	0.9985	D5b1b2	Zheng et al. 2017
	1573	238	Uyg0574.ZH17	KU683115.1	Uyghur	16568	0.9127	H85	Zheng et al. 2017
	1574	239	Uyg0575.ZH17	KU683116.1	Uyghur	16565	0.9497	F1a1	Zheng et al. 2017
	1575	240	Uyg0577.ZH17	KU683117.1	Uyghur	16566	0.9857	M7c1a2a1	Zheng et al. 2017
	1576	241	Uyg0578.ZH17	KU683118.1	Uyghur	16567	0.9458	M10a1a1b1	Zheng et al. 2017
	1577	242	Uyg0580.ZH17	KU683119.1	Uyghur	16569	0.9628	T1a1+@152	Zheng et al. 2017
	1578	243	Uyg0581.ZH17	KU683120.1	Uyghur	16566	0.9276	U7a	Zheng et al. 2017
	1579	244	Uyg0582.ZH17	KU683121.1	Uyghur	16566	1	A16	Zheng et al. 2017
	1580	245	Uyg0585.ZH17	KU683123.1	Uyghur	16568	0.9629	T1a1	Zheng et al. 2017
	1581	246	Uyg0589.ZH17	KU683124.1	Uyghur	16566	0.9637	D4a1e1	Zheng et al. 2017
	1582	247	Uyg0590.ZH17	KU683125.1	Uyghur	16567	0.9627	A5a5	Zheng et al. 2017
	1583	248	Uyg0591.ZH17	KU683126.1	Uyghur	16569	0.8905	G2a'c	Zheng et al. 2017
	1584	249	Uyg0595.ZH17	KU683127.1	Uyghur	16569	0.9817	U5a2b1c	Zheng et al. 2017
	1585	250	Uyg0596.ZH17	KU683128.1	Uyghur	16566	0.9621	G2a1+16189	Zheng et al. 2017
	1586	251	Uyg0598.ZH17	KU683130.1	Uyghur	16568	0.8972	J1b	Zheng et al. 2017
	1587	252	Uyg0599.ZH17	KU683131.1	Uyghur	16566	0.9637	D4a1e1	Zheng et al. 2017
	1588	253	Uyg0601.ZH17	KU683132.1	Uyghur	16566	0.9425	U7b	Zheng et al. 2017
	1589	254	Uyg0602.ZH17	KU683133.1	Uyghur	16569	0.972	T1a1b	Zheng et al. 2017
	1590	255	Uyg0605.ZH17	KU683134.1	Uyghur	16563	0.9733	F1b1b	Zheng et al. 2017
	1591	256	Uyg0606.ZH17	KU683135.1	Uyghur	16568	0.9952	Y1a1	Zheng et al. 2017
	1592	257	Uyg0607.ZH17	KU683136.1	Uyghur	16566	0.9564	D4b2b	Zheng et al. 2017
	1593	258	Uyg0608.ZH17	KU683137.1	Uyghur	16568	0.9742	D4e5a	Zheng et al. 2017
	1594	259	Uyg0610.ZH17	KU683138.1	Uyghur	16566	0.9491	U7b	Zheng et al. 2017
	1595	260	Uyg0612.ZH17	KU683139.1	Uyghur	16557	0.7411	B5b	Zheng et al. 2017
	1596	261	Uyg0614.ZH17	KU683140.1	Uyghur	16568	0.9669	C4a2a1	Zheng et al. 2017
	1597	262	Uyg0615.ZH17	KU683141.1	Uyghur	16566	0.9692	D4j5	Zheng et al. 2017
	1598	263	Uyg0618.ZH17	KU683142.1	Uyghur	16568	0.9461	H107	Zheng et al. 2017
	1599	264	Uyg0620.ZH17	KU683143.1	Uyghur	16569	0.9866	D4e5a	Zheng et al. 2017
	1600	265	Uyg0621.ZH17	KU683144.1	Uyghur	16568	0.913	M3	Zheng et al. 2017
	1601	266	Uyg0623.ZH17	KU683145.1	Uyghur	16566	0.934	M7c1b2b	Zheng et al. 2017
	1602	267	Uyg0624.ZH17	KU683146.1	Uyghur	16568	0.9322	D4m	Zheng et al. 2017
	1603	268	Uyg0625.ZH17	KU683147.1	Uyghur	16568	0.9856	D4j5	Zheng et al. 2017
	1604	269	Uyg0626.ZH17	KU683148.1	Uyghur	16567	0.8691	HV17	Zheng et al. 2017
	1605	270	Uyg0627.ZH17	KU683149.1	Uyghur	16568	0.9615	U5a1d2b	Zheng et al. 2017
	1606	271	Uyg0629.ZH17	KU683150.1	Uyghur	16568	0.9671	H85	Zheng et al. 2017
	1607	272	Uyg0630.ZH17	KU683151.1	Uyghur	16568	0.9758	G3a2+152	Zheng et al. 2017
	1608	273	Uyg0631.ZH17	KU683152.1	Uyghur	16568	1	U4b2	Zheng et al. 2017
	1609	274	Uyg0633.ZH17	KU683153.1	Uyghur	16568	0.9681	U3b3	Zheng et al. 2017
	1610	275	Uyg0634.ZH17	KU683154.1	Uyghur	16569	0.9756	Y1a1	Zheng et al. 2017
	1611	276	Uyg0636.ZH17	KU683155.1	Uyghur	16567	0.9548	G2c	Zheng et al. 2017
	1612	277	Uyg0638.ZH17	KU683156.1	Uyghur	16568	0.9624	H2a1c	Zheng et al. 2017
	1613	278	Uyg0644.ZH17	KU683157.1	Uyghur	16566	0.9742	G2a2	Zheng et al. 2017
	1614	279	Uyg0645.ZH17	KU683158.1	Uyghur	16568	0.9651	D5b1b2	Zheng et al. 2017
	1615	280	Uyg0647.ZH17	KU683159.1	Uyghur	16567	0.9692	D4j5	Zheng et al. 2017
	1616	281	Uyg0648.ZH17	KU683160.1	Uyghur	16568	0.9595	C5a1	Zheng et al. 2017
	1617	282	Uyg0650.ZH17	KU683161.1	Uyghur	16566	0.9742	G2a2	Zheng et al. 2017
	1618	283	Uyg0651.ZH17	KU683162.1	Uyghur	16559	0.8541	B4c2a	Zheng et al. 2017
	1619	284	Uyg0653.ZH17	KU683163.1	Uyghur	16569	0.9683	M11a	Zheng et al. 2017
	1620	285	Uyg0655.ZH17	KU683164.1	Uyghur	16568	0.9637	D4o2a1	Zheng et al. 2017
	1621	286	Uyg0657.ZH17	KU683165.1	Uyghur	16568	0.9343	U8b1b	Zheng et al. 2017
	1622	287	Uyg0658.ZH17	KU683166.1	Uyghur	16568	0.956	G2b2	Zheng et al. 2017
	1623	288	Uyg0660.ZH17	KU683168.1	Uyghur	16566	0.9336	A25	Zheng et al. 2017
	1624	289	Uyg0661.ZH17	KU683169.1	Uyghur	16566	0.9929	A+152+16362+16189	Zheng et al. 2017
	1625	290	Uyg0662.ZH17	KU683170.1	Uyghur	16566	0.9683	M2a1a	Zheng et al. 2017
	1626	291	Uyg0663.ZH17	KU683171.1	Uyghur	16568	0.9669	C4a2a1	Zheng et al. 2017
	1627	292	Uyg0664.ZH17	KU683172.1	Uyghur	16568	1	H91	Zheng et al. 2017
	1628	293	Uyg0666.ZH17	KU683173.1	Uyghur	16559	0.8649	B4b1a3	Zheng et al. 2017
	1629	294	Uyg0668.ZH17	KU683174.1	Uyghur	16568	0.9629	T1a1	Zheng et al. 2017
	1630	295	Uyg0669.ZH17	KU683175.1	Uyghur	16568	0.9755	H5e1	Zheng et al. 2017
	1631	296	Uyg0670.ZH17	KU683176.1	Uyghur	16567	0.9671	J1b1b1	Zheng et al. 2017
	1632	297	Uyg0671.ZH17	KU683177.1	Uyghur	16568	0.9554	H6b2	Zheng et al. 2017
	1633	298	Uyg0672.ZH17	KU683178.1	Uyghur	16568	0.972	J1c2t	Zheng et al. 2017
	1634	299	Uyg0673.ZH17	KU683179.1	Uyghur	16566	0.9886	A+152+16362+16189	Zheng et al. 2017
	1635	300	Uyg0677.ZH17	KU683180.1	Uyghur	16566	0.9085	A+152+16362+200	Zheng et al. 2017
	1636	301	Uyg0678.ZH17	KU683181.1	Uyghur	16566	0.9742	G2a2	Zheng et al. 2017
	1637	302	Uyg0679.ZH17	KU683182.1	Uyghur	16563	0.9754	F1b1b	Zheng et al. 2017
	1638	303	Uyg0680.ZH17	KU683183.1	Uyghur	16567	0.9598	M8a2+152	Zheng et al. 2017
	1639	304	Uyg0681.ZH17	KU683184.1	Uyghur	16566	0.9903	G2a2	Zheng et al. 2017
	1640	305	Uyg0682.ZH17	KU683185.1	Uyghur	16568	0.9589	D2	Zheng et al. 2017
	1641	306	Uyg0684.ZH17	KU683186.1	Uyghur	16559	0.9129	B4b1a3a	Zheng et al. 2017
	1642	307	Uyg0688.ZH17	KU683187.1	Uyghur	16569	0.9832	D4j1a1	Zheng et al. 2017
	1643	308	Uyg0689.ZH17	KU683188.1	Uyghur	16566	0.9885	G2a2	Zheng et al. 2017
	1644	309	Uyg0690.ZH17	KU683189.1	Uyghur	16566	0.9834	H4a1a1a	Zheng et al. 2017
	1645	310	Uyg0692.ZH17	KU683190.1	Uyghur	16568	0.9606	D4o1	Zheng et al. 2017
	1646	311	Uyg0695.ZH17	KU683192.1	Uyghur	16559	0.8649	B4b1a3	Zheng et al. 2017
	1647	312	Uyg0697.ZH17	KU683193.1	Uyghur	16566	0.967	M7c1	Zheng et al. 2017
	1648	313	Uyg0698.ZH17	KU683194.1	Uyghur	16569	1	H33b	Zheng et al. 2017
	1649	314	Uyg0700.ZH17	KU683195.1	Uyghur	16566	0.9449	U7a4	Zheng et al. 2017
	1650	315	Uyg0701.ZH17	KU683196.1	Uyghur	16566	0.9742	G2a2	Zheng et al. 2017
	1651	316	Uyg0703.ZH17	KU683197.1	Uyghur	16568	1	D4c2b	Zheng et al. 2017
	1652	317	Uyg0705.ZH17	KU683198.1	Uyghur	16568	0.9705	C4b1	Zheng et al. 2017
	1653	318	Uyg0706.ZH17	KU683199.1	Uyghur	16566	0.9222	A13	Zheng et al. 2017
	1654	319	Uyg0708.ZH17	KU683200.1	Uyghur	16568	0.9419	C5a1	Zheng et al. 2017
	1655	320	Uyg0709.ZH17	KU683201.1	Uyghur	16566	0.9903	G2a2	Zheng et al. 2017
	1656	321	Uyg0712.ZH17	KU683202.1	Uyghur	16568	0.9842	D4o2a	Zheng et al. 2017
	1657	322	Uyg0713.ZH17	KU683203.1	Uyghur	16568	0.9606	D4o1	Zheng et al. 2017
	1658	323	Uyg0715.ZH17	KU683204.1	Uyghur	16566	0.9348	A14	Zheng et al. 2017
	1659	324	Uyg0716.ZH17	KU683205.1	Uyghur	16569	0.9674	M7b1a2a	Zheng et al. 2017
	1660	325	Uyg0717.ZH17	KU683206.1	Uyghur	16566	0.9671	J1b1b1	Zheng et al. 2017
	1661	326	Uyg0718.ZH17	KU683207.1	Uyghur	16563	0.9754	F1b1b	Zheng et al. 2017
	1662	327	Uyg0719.ZH17	KU683208.1	Uyghur	16566	0.9637	A8a1	Zheng et al. 2017
	1663	328	Uyg0720.ZH17	KU683209.1	Uyghur	16557	0.874	R+16189	Zheng et al. 2017
	1664	329	Uyg0725.ZH17	KU683210.1	Uyghur	16568	0.9113	H55b	Zheng et al. 2017
	1665	330	Uyg0726.ZH17	KU683211.1	Uyghur	16568	0.9317	D5b1c	Zheng et al. 2017
	1666	331	Uyg0727.ZH17	KU683212.1	Uyghur	16568	0.9826	D4o2a	Zheng et al. 2017
	1667	332	Uyg0731.ZH17	KU683213.1	Uyghur	16568	0.9256	W3b	Zheng et al. 2017
	1668	333	Uyg0732.ZH17	KU683214.1	Uyghur	16566	0.9276	U7a	Zheng et al. 2017
	1669	334	Uyg0733.ZH17	KU683215.1	Uyghur	16569	1	H16+152	Zheng et al. 2017
	1670	335	Uyg0734.ZH17	KU683216.1	Uyghur	16568	0.9184	R2	Zheng et al. 2017
	1671	336	Uyg0736.ZH17	KU683217.1	Uyghur	16568	0.9902	D5b1b2	Zheng et al. 2017
	1672	337	Uyg0738.ZH17	KU683218.1	Uyghur	16561	0.9894	U2e1h	Zheng et al. 2017
	1673	338	Uyg0739.ZH17	KU683219.1	Uyghur	16557	0.8238	R+16189	Zheng et al. 2017
	1674	339	Uyg0740.ZH17	KU683220.1	Uyghur	16559	0.8649	B4b1a3	Zheng et al. 2017
	1675	340	Uyg0741.ZH17	KU683221.1	Uyghur	16567	0.9459	Z1a1b	Zheng et al. 2017
	1676	341	Uyg0742.ZH17	KU683222.1	Uyghur	16569	0.9884	D4e5a	Zheng et al. 2017
	1677	342	Uyg0744.ZH17	KU683223.1	Uyghur	16568	0.9925	D4i2	Zheng et al. 2017
	1678	343	Uyg0746.ZH17	KU683224.1	Uyghur	16568	0.9304	U8b1b	Zheng et al. 2017
	1679	344	Uyg0752.ZH17	KU683225.1	Uyghur	16568	1	D4c2b	Zheng et al. 2017
	1680	345	Uyg0754.ZH17	KU683226.1	Uyghur	16568	0.9609	M7b1a1	Zheng et al. 2017
	1681	346	Uyg0755.ZH17	KU683227.1	Uyghur	16568	0.981	D4j3	Zheng et al. 2017
	1682	347	Uyg0756.ZH17	KU683228.1	Uyghur	16568	0.9849	G3a2+152	Zheng et al. 2017
	1683	348	Uyg0757.ZH17	KU683229.1	Uyghur	16568	0.9894	M7b1a1+(16192)	Zheng et al. 2017
	1684	349	Uyg0759.ZH17	KU683230.1	Uyghur	16568	0.9985	D5b1b2	Zheng et al. 2017
	1685	350	Uyg0760.ZH17	KU683231.1	Uyghur	16569	0.9267	D5b1c	Zheng et al. 2017
	1686	351	Uyg0761.ZH17	KU683232.1	Uyghur	16566	0.9649	A15a	Zheng et al. 2017
	1687	352	Uyg0764.ZH17	KU683233.1	Uyghur	16568	0.9256	W3b	Zheng et al. 2017
	1688	353	Uyg0765.ZH17	KU683234.1	Uyghur	16566	0.9555	M2a1a	Zheng et al. 2017
	1689	354	Uyg0766.ZH17	KU683235.1	Uyghur	16568	0.9756	D4e3	Zheng et al. 2017
	1690	355	Uyg0767.ZH17	KU683236.1	Uyghur	16568	0.955	W3a2	Zheng et al. 2017
	1691	356	Uyg0770.ZH17	KU683237.1	Uyghur	16568	1	M9a1b1	Zheng et al. 2017
	1692	357	Uyg0771.ZH17	KU683238.1	Uyghur	16568	0.9494	T2a1	Zheng et al. 2017
	1693	358	Uyg0772.ZH17	KU683239.1	Uyghur	16568	0.9629	K1a3	Zheng et al. 2017
	1694	359	Uyg0773.ZH17	KU683240.1	Uyghur	16569	1.007	I2	Zheng et al. 2017
	1695	360	Uyg0776.ZH17	KU683241.1	Uyghur	16566	0.9433	Z4a	Zheng et al. 2017
	1696	361	Uyg0777.ZH17	KU683242.1	Uyghur	16568	0.8815	HV13b	Zheng et al. 2017
	1697	362	Uyg0778.ZH17	KU683243.1	Uyghur	16569	0.9681	U3b3	Zheng et al. 2017
	1698	363	Uyg0779.ZH17	KU683244.1	Uyghur	16568	0.9017	H14a	Zheng et al. 2017
	1699	364	Uyg0864.ZH17	KU683245.1	Uyghur	16568	0.8997	M9a1a1	Zheng et al. 2017
	1700	365	Uyg0866.ZH17	KU683246.1	Uyghur	16568	1	G2b1b	Zheng et al. 2017
	1701	366	Uyg0869.ZH17	KU683247.1	Uyghur	16568	0.9798	C4b3a	Zheng et al. 2017
	1702	367	Uyg0871.ZH17	KU683248.1	Uyghur	16568	1	H2b	Zheng et al. 2017
	1703	368	Uyg0874.ZH17	KU683249.1	Uyghur	16568	0.9866	M7b1a1a1	Zheng et al. 2017
	1704	369	Uyg0877.ZH17	KU683250.1	Uyghur	16567	0.8819	R30b1	Zheng et al. 2017
	1705	370	Uyg0878.ZH17	KU683251.1	Uyghur	16567	0.9833	C7a1c	Zheng et al. 2017
	1706	371	Uyg0882.ZH17	KU683252.1	Uyghur	16568	1	G2b1b	Zheng et al. 2017
	1707	372	Uyg0883.ZH17	KU683253.1	Uyghur	16568	1	G2b1b	Zheng et al. 2017
	1708	373	Uyg0884.ZH17	KU683254.1	Uyghur	16568	0.9866	M7b1a1a1	Zheng et al. 2017
	1709	374	Uyg0886.ZH17	KU683255.1	Uyghur	16569	0.9866	M7b1a1a1	Zheng et al. 2017
	1710	375	Uyg0887.ZH17	KU683256.1	Uyghur	16568	1	H2b	Zheng et al. 2017
	1711	376	Uyg0888.ZH17	KU683257.1	Uyghur	16568	0.9866	M7b1a1a1	Zheng et al. 2017
	1712	377	Uyg0889.ZH17	KU683258.1	Uyghur	16567	0.8819	R30b1	Zheng et al. 2017
	1713	378	Uyg0890.ZH17	KU683259.1	Uyghur	16569	0.9807	N9a1	Zheng et al. 2017
	1714	379	Uyg0891.ZH17	KU683260.1	Uyghur	16568	0.9866	M7b1a1a1	Zheng et al. 2017
	1715	380	Uyg0905.ZH17	KU683262.1	Uyghur	16569	1	H16+152	Zheng et al. 2017
	1716	381	Uyg0906.ZH17	KU683263.1	Uyghur	16568	0.8688	H5	Zheng et al. 2017
	1717	382	Uyg0909.ZH17	KU683264.1	Uyghur	16566	0.9742	G2a2	Zheng et al. 2017
	1718	383	Uyg0910.ZH17	KU683265.1	Uyghur	16566	0.9583	U7a3b	Zheng et al. 2017
	1719	384	Uyg0912.ZH17	KU683267.1	Uyghur	16569	0.9404	H15a1b	Zheng et al. 2017
	1720	385	Uyg0914.ZH17	KU683268.1	Uyghur	16557	0.7938	R+16189	Zheng et al. 2017
	1721	386	Uyg0915.ZH17	KU683269.1	Uyghur	16568	0.8845	H	Zheng et al. 2017
	1722	387	Uyg0919.ZH17	KU683270.1	Uyghur	16568	0.8845	H	Zheng et al. 2017
	1723	388	Uyg0920.ZH17	KU683271.1	Uyghur	16566	0.9471	A+152+16362	Zheng et al. 2017
	1724	389	Uyg0921.ZH17	KU683272.1	Uyghur	16566	0.9621	G2a1+16189	Zheng et al. 2017
	1725	390	Uyg0923.ZH17	KU683273.1	Uyghur	16558	0.8583	B5b2c	Zheng et al. 2017
	1726	391	Uyg0924.ZH17	KU683274.1	Uyghur	16567	0.9792	K1c1	Zheng et al. 2017
	1727	392	Uyg0926.ZH17	KU683275.1	Uyghur	16568	0.9756	D4e3	Zheng et al. 2017
	1728	393	Uyg0927.ZH17	KU683276.1	Uyghur	16557	0.874	R+16189	Zheng et al. 2017
	1729	394	Uyg0928.ZH17	KU683277.1	Uyghur	16568	0.955	M10a1a1b1	Zheng et al. 2017
	1730	395	Uyg0931.ZH17	KU683278.1	Uyghur	16568	0.9672	H91	Zheng et al. 2017
	1731	396	Uyg0932.ZH17	KU683279.1	Uyghur	16568	0.9247	D5b	Zheng et al. 2017
	1732	397	Uyg0936.ZH17	KU683280.1	Uyghur	16568	0.9716	U4b3	Zheng et al. 2017
	1733	398	Uyg0937.ZH17	KU683281.1	Uyghur	16568	0.9567	C5a1	Zheng et al. 2017
	1734	399	Uyg0938.ZH17	KU683282.1	Uyghur	16566	0.9846	U2e1e	Zheng et al. 2017
	1735	400	Uyg0939.ZH17	KU683283.1	Uyghur	16568	0.9108	T2b36	Zheng et al. 2017
	1736	401	Uyg0940.ZH17	KU683284.1	Uyghur	16561	0.9762	U2e1h	Zheng et al. 2017
	1737	402	Uyg0941.ZH17	KU683285.1	Uyghur	16568	0.9535	J1d	Zheng et al. 2017
	1738	403	Uyg0942.ZH17	KU683286.1	Uyghur	16568	0.9554	H6b2	Zheng et al. 2017
	1739	404	Uyg0943.ZH17	KU683287.1	Uyghur	16568	1	M9a1b1	Zheng et al. 2017
	1740	405	Uyg0944.ZH17	KU683288.1	Uyghur	16568	0.8688	H5	Zheng et al. 2017
	1741	406	Uyg0947.ZH17	KU683289.1	Uyghur	16560	0.8213	B4c1b+16335	Zheng et al. 2017
	1742	407	Uyg0948.ZH17	KU683290.1	Uyghur	16569	0.9832	D4j1a1	Zheng et al. 2017
	1743	408	Uyg0956.ZH17	KU683291.1	Uyghur	16568	0.9636	C4b3	Zheng et al. 2017
	1744	409	Uyg0957.ZH17	KU683292.1	Uyghur	16568	0.9669	C4a2a1	Zheng et al. 2017
	1745	410	Uyg0959.ZH17	KU683293.1	Uyghur	16568	0.9705	C4b1	Zheng et al. 2017
	1746	411	Uyg0962.ZH17	KU683294.1	Uyghur	16569	0.9571	T2h	Zheng et al. 2017
	1747	412	Uyg0964.ZH17	KU683295.1	Uyghur	16568	0.9793	M7b1a1c	Zheng et al. 2017
	1748	413	Uyg0965.ZH17	KU683296.1	Uyghur	16569	0.8132	HV2	Zheng et al. 2017
	1749	414	Uyg0966.ZH17	KU683297.1	Uyghur	16567	0.8478	H6a1b	Zheng et al. 2017
	1750	415	Uyg0967.ZH17	KU683298.1	Uyghur	16565	0.9604	F1b1b	Zheng et al. 2017
	1751	416	Uyg0969.ZH17	KU683299.1	Uyghur	16557	0.8784	B5a1a	Zheng et al. 2017
	1752	417	Uyg0970.ZH17	KU683300.1	Uyghur	16568	0.9209	R1b1	Zheng et al. 2017
	1753	418	Uyg0971.ZH17	KU683301.1	Uyghur	16568	0.9694	D4o2a1	Zheng et al. 2017
	1754	419	Uyg0975.ZH17	KU683302.1	Uyghur	16568	1	H33b	Zheng et al. 2017
	1755	420	Uyg0979.ZH17	KU683303.1	Uyghur	16566	0.9886	A+152+16362+16189	Zheng et al. 2017
	1756	421	Uyg0981.ZH17	KU683304.1	Uyghur	16568	0.9304	U8b1b	Zheng et al. 2017
	1757	422	Uyg0986.ZH17	KU683305.1	Uyghur	16568	0.9247	D5b	Zheng et al. 2017
	1758	423	Uyg0988.ZH17	KU683306.1	Uyghur	16569	0.9355	G2a+152	Zheng et al. 2017
	1759	424	Uyg0994.ZH17	KU683307.1	Uyghur	16568	0.9532	C4b6	Zheng et al. 2017
	1760	425	Uyg0995.ZH17	KU683308.1	Uyghur	16566	0.9742	G2a2	Zheng et al. 2017
	1761	426	Uyg0996.ZH17	KU683309.1	Uyghur	16569	0.9404	H15a1b	Zheng et al. 2017
	1762	427	Uyg0997.ZH17	KU683310.1	Uyghur	16568	0.9832	D4j1a1	Zheng et al. 2017
	1763	428	Uyg0999.ZH17	KU683311.1	Uyghur	16569	1	H16+152	Zheng et al. 2017
	1764	429	Uyg1000.ZH17	KU683312.1	Uyghur	16568	1	V+@16298	Zheng et al. 2017
	1765	430	Uyg1002.ZH17	KU683313.1	Uyghur	16569	0.9196	D4	Zheng et al. 2017
	1766	431	Uyg1003.ZH17	KU683314.1	Uyghur	16566	0.9626	A8a1	Zheng et al. 2017
	1767	432	Uyg1005.ZH17	KU683315.1	Uyghur	16568	0.9567	C5a1	Zheng et al. 2017
	1768	433	Uyg1009.ZH17	KU683316.1	Uyghur	16569	0.9692	D4j5	Zheng et al. 2017
	1769	434	Uyg1010.ZH17	KU683317.1	Uyghur	16566	0.9671	J1b1b1	Zheng et al. 2017
	1770	435	Uyg1015.ZH17	KU683318.1	Uyghur	16569	0.8442	U2b2	Zheng et al. 2017
	1771	436	Uyg1017.ZH17	KU683319.1	Uyghur	16567	0.992	C7a1c	Zheng et al. 2017
	1772	437	Uyg1019.ZH17	KU683320.1	Uyghur	16568	0.9756	D4e3	Zheng et al. 2017
	1773	438	Uyg1020.ZH17	KU683321.1	Uyghur	16568	0.9259	H6a1b	Zheng et al. 2017
	1774	439	Uyg1021.ZH17	KU683322.1	Uyghur	16566	0.9804	A14	Zheng et al. 2017
	1775	440	Uyg1022.ZH17	KU683323.1	Uyghur	16568	0.9382	R1a1	Zheng et al. 2017
	1776	441	Uyg1023.ZH17	KU683324.1	Uyghur	16568	1	V+@16298	Zheng et al. 2017
	1777	442	Uyg1024.ZH17	KU683325.1	Uyghur	16566	0.9636	A10	Zheng et al. 2017
	1778	443	Uyg1027.ZH17	KU683326.1	Uyghur	16568	0.9716	U4b3	Zheng et al. 2017
	1779	444	Uyg1029.ZH17	KU683327.1	Uyghur	16568	0.9674	M7b1a2a	Zheng et al. 2017
	1780	445	Uyg1033.ZH17	KU683328.1	Uyghur	16566	1	G2a2	Zheng et al. 2017
	1781	446	Uyg1034.ZH17	KU683329.1	Uyghur	16568	0.9382	R1a1	Zheng et al. 2017
	1782	447	Uyg1035.ZH17	KU683330.1	Uyghur	16566	0.9886	M7c1a2a1	Zheng et al. 2017
	1783	448	Uyg1038.ZH17	KU683331.1	Uyghur	16568	0.9458	M13a1	Zheng et al. 2017
	1784	449	Uyg1040.ZH17	KU683332.1	Uyghur	16560	0.8213	B4c1b+16335	Zheng et al. 2017
	1785	450	Uyg1041.ZH17	KU683333.1	Uyghur	16568	0.9317	D5b1c	Zheng et al. 2017
	1786	451	Uyg1042.ZH17	KU683334.1	Uyghur	16568	1	U4b2	Zheng et al. 2017
	1787	452	Uyg1044.ZH17	KU683335.1	Uyghur	16568	0.9707	D4c2a	Zheng et al. 2017
	1788	453	Uyg1045.ZH17	KU683336.1	Uyghur	16568	0.9674	M7b1a2a	Zheng et al. 2017
	1789	454	Uyg1046.ZH17	KU683337.1	Uyghur	16569	0.9686	D4g1b	Zheng et al. 2017
	1790	455	Uyg1049.ZH17	KU683338.1	Uyghur	16568	0.9894	M7b1a1+(16192)	Zheng et al. 2017
	1791	456	Uyg1050.ZH17	KU683339.1	Uyghur	16568	1	V+@16298	Zheng et al. 2017
	1792	457	Uyg1054.ZH17	KU683340.1	Uyghur	16568	0.9716	U4b3	Zheng et al. 2017
	1793	458	Uyg1057.ZH17	KU683341.1	Uyghur	16569	0.9304	U8b1b	Zheng et al. 2017
	1794	459	Uyg1060.ZH17	KU683342.1	Uyghur	16566	0.961	Z4a	Zheng et al. 2017
	1795	460	Uyg1061.ZH17	KU683343.1	Uyghur	16568	0.9629	T1a1	Zheng et al. 2017
	1796	461	Uyg1062.ZH17	KU683344.1	Uyghur	16568	0.9707	D4c2a	Zheng et al. 2017
	1797	462	Uyg1064.ZH17	KU683345.1	Uyghur	16568	1	V+@16298	Zheng et al. 2017
	1798	463	Uyg1065.ZH17	KU683346.1	Uyghur	16568	0.9675	C4a1a	Zheng et al. 2017
	1799	464	Uyg1066.ZH17	KU683347.1	Uyghur	16568	0.9742	D4e5a	Zheng et al. 2017
	1800	465	Uyg1068.ZH17	KU683348.1	Uyghur	16566	0.9509	M7c1	Zheng et al. 2017
	1801	466	Uyg1070.ZH17	KU683349.1	Uyghur	16559	0.9382	D4j1	Zheng et al. 2017
	1802	467	Uyg1071.ZH17	KU683350.1	Uyghur	16568	0.9236	W	Zheng et al. 2017
	1803	468	Uyg1074.ZH17	KU683351.1	Uyghur	16569	0.9716	U4b3	Zheng et al. 2017
	1804	469	Uyg1075.ZH17	KU683352.1	Uyghur	16567	0.88	Z3	Zheng et al. 2017
	1805	470	Uyg1076.ZH17	KU683353.1	Uyghur	16566	0.9425	U7b	Zheng et al. 2017
	1806	471	Uyg1081.ZH17	KU683354.1	Uyghur	16567	0.992	C7a1c	Zheng et al. 2017
	1807	472	Uyg1082.ZH17	KU683355.1	Uyghur	16569	1	H16	Zheng et al. 2017
	1808	473	Uyg1084.ZH17	KU683356.1	Uyghur	16568	0.9629	T1a1	Zheng et al. 2017
	1809	474	Uyg1086.ZH17	KU683357.1	Uyghur	16568	0.9643	D4q	Zheng et al. 2017
	1810	475	Uyg1088.ZH17	KU683358.1	Uyghur	16568	1	V+@16298	Zheng et al. 2017
	1811	476	Uyg1090.ZH17	KU683359.1	Uyghur	16568	0.9615	U5a1d2b	Zheng et al. 2017
	1812	477	Uyg1096.ZH17	KU683360.1	Uyghur	16568	0.948	C4a1a2	Zheng et al. 2017
	1813	478	Uyg1098.ZH17	KU683361.1	Uyghur	16569	0.9674	M7b1a2a	Zheng et al. 2017
	1814	479	Uyg1099.ZH17	KU683362.1	Uyghur	16569	0.9494	C5b1b	Zheng et al. 2017
	1815	480	Uyg1100.ZH17	KU683363.1	Uyghur	16568	0.9878	M13a1b	Zheng et al. 2017
	1816	481	Uyg1101.ZH17	KU683364.1	Uyghur	16568	0.9184	R2	Zheng et al. 2017
	1817	482	Uyg1105.ZH17	KU683365.1	Uyghur	16568	0.9467	K1a3	Zheng et al. 2017
	1818	483	Uyg1106.ZH17	KU683366.1	Uyghur	16568	0.9911	D4j+(16286)	Zheng et al. 2017
	1819	484	Uyg1107.ZH17	KU683367.1	Uyghur	16566	0.9661	C4a1a6	Zheng et al. 2017
	1820	485	Uyg1108.ZH17	KU683368.1	Uyghur	16568	0.9629	K1a3	Zheng et al. 2017
	1821	486	Uyg1114.ZH17	KU683369.1	Uyghur	16566	1	G2a2	Zheng et al. 2017
	1822	487	Uyg1115.ZH17	KU683370.1	Uyghur	16568	0.9669	C4a2a1	Zheng et al. 2017
	1823	488	Uyg1116.ZH17	KU683371.1	Uyghur	16568	0.9276	N1a3a	Zheng et al. 2017
	1824	489	Uyg1117.ZH17	KU683372.1	Uyghur	16568	1	U4b2	Zheng et al. 2017
	1825	490	Uyg1118.ZH17	KU683373.1	Uyghur	16568	0.9942	M7b1a1+(16192)	Zheng et al. 2017
	1826	491	Uyg1123.ZH17	KU683375.1	Uyghur	16557	0.8955	B5b2c1	Zheng et al. 2017
	1827	492	Uyg1124.ZH17	KU683376.1	Uyghur	16557	0.8784	B5a1a	Zheng et al. 2017
	1828	493	Uyg1127.ZH17	KU683377.1	Uyghur	16568	0.9382	R1a1	Zheng et al. 2017
	1829	494	Uyg1128.ZH17	KU683378.1	Uyghur	16568	0.948	C4a1a2	Zheng et al. 2017
	1830	495	Uyg1129.ZH17	KU683379.1	Uyghur	16568	0.9643	D4q	Zheng et al. 2017
	1831	496	Uyg1131.ZH17	KU683380.1	Uyghur	16566	0.9804	A14	Zheng et al. 2017
	1832	497	Uyg1132.ZH17	KU683381.1	Uyghur	16566	1	G2a2	Zheng et al. 2017
	1833	498	Uyg1133.ZH17	KU683382.1	Uyghur	16568	0.9403	D4j	Zheng et al. 2017
	1834	499	Uyg1135.ZH17	KU683383.1	Uyghur	16568	0.9458	M13a1	Zheng et al. 2017
	1835	500	Uyg1137.ZH17	KU683384.1	Uyghur	16566	0.9101	H5a1	Zheng et al. 2017
	1836	501	Uyg1138.ZH17	KU683385.1	Uyghur	16568	0.9622	C4a1a+195	Zheng et al. 2017
	1837	502	Uyg1139.ZH17	KU683386.1	Uyghur	16569	0.9534	W1	Zheng et al. 2017
	1838	503	Uyg1143.ZH17	KU683387.1	Uyghur	16568	0.9636	C4b3	Zheng et al. 2017
	1839	504	Uyg1145.ZH17	KU683388.1	Uyghur	16569	1	H16+152	Zheng et al. 2017
	1840	505	Uyg1151.ZH17	KU683389.1	Uyghur	16569	0.9335	H15a1	Zheng et al. 2017
	1841	506	Uyg1152.ZH17	KU683390.1	Uyghur	16568	0.913	M3	Zheng et al. 2017
	1842	507	Uyg1153.ZH17	KU683391.1	Uyghur	16568	1	Y1a1	Zheng et al. 2017
	1843	508	Uyg1154.ZH17	KU683392.1	Uyghur	16566	0.9721	N11a1	Zheng et al. 2017
	1844	509	Uyg1155.ZH17	KU683393.1	Uyghur	16566	0.9085	A+152+16362+200	Zheng et al. 2017
	1845	510	Uyg1156.ZH17	KU683394.1	Uyghur	16568	0.9629	T1a1	Zheng et al. 2017
	1846	511	Uyg1159.ZH17	KU683395.1	Uyghur	16568	0.9755	D4j12	Zheng et al. 2017
	1847	512	Uyg1160.ZH17	KU683396.1	Uyghur	16569	0.9147	M3	Zheng et al. 2017
	1848	513	Uyg1161.ZH17	KU683397.1	Uyghur	16568	0.9629	T1a1	Zheng et al. 2017
	1849	514	Uyg1163.ZH17	KU683398.1	Uyghur	16569	0.9952	Y1a1	Zheng et al. 2017
	1850	515	Uyg1164.ZH17	KU683399.1	Uyghur	16567	0.953	G2c	Zheng et al. 2017
	1851	516	Uyg1166.ZH17	KU683400.1	Uyghur	16567	0.8691	HV17	Zheng et al. 2017
	1852	517	Uyg1167.ZH17	KU683401.1	Uyghur	16568	0.928	HV6	Zheng et al. 2017
	1853	518	Uyg1169.ZH17	KU683402.1	Uyghur	16568	0.9629	T1a1	Zheng et al. 2017
	1854	519	Uyg1172.ZH17	KU683403.1	Uyghur	16568	0.9902	D5b1b2	Zheng et al. 2017
	1855	520	Uyg1175.ZH17	KU683404.1	Uyghur	16568	0.9637	N9a3	Zheng et al. 2017
	1856	521	Uyg1176.ZH17	KU683405.1	Uyghur	16568	0.972	J1c2t	Zheng et al. 2017
	1857	522	Uyg1177.ZH17	KU683406.1	Uyghur	16568	0.9535	J1d	Zheng et al. 2017
	1858	523	Uyg1178.ZH17	KU683407.1	Uyghur	16568	0.9643	U4a1	Zheng et al. 2017
	1859	524	Uyg1182.ZH17	KU683408.1	Uyghur	16567	0.9655	D5a2a1a1	Zheng et al. 2017
	1860	525	Uyg1183.ZH17	KU683409.1	Uyghur	16569	0.9683	M7a1a7	Zheng et al. 2017
	1861	526	Uyg1184.ZH17	KU683410.1	Uyghur	16568	0.9744	M7b1a1+(16192)	Zheng et al. 2017
	1862	527	Uyg1185.ZH17	KU683411.1	Uyghur	16566	0.9886	A+152+16362+16189	Zheng et al. 2017
	1863	528	Uyg1187.ZH17	KU683412.1	Uyghur	16569	0.9683	M7a1a7	Zheng et al. 2017
	1864	529	Uyg1189.ZH17	KU683413.1	Uyghur	16566	1	A16	Zheng et al. 2017
	1865	530	Uyg1191.ZH17	KU683414.1	Uyghur	16566	0.9283	U7b	Zheng et al. 2017
	1866	531	Uyg1192.ZH17	KU683415.1	Uyghur	16567	0.9764	C7a1c	Zheng et al. 2017
	1867	532	Uyg1193.ZH17	KU683416.1	Uyghur	16568	0.933	H14a	Zheng et al. 2017
	1868	533	Uyg1194.ZH17	KU683417.1	Uyghur	16568	0.9832	D4j1a1	Zheng et al. 2017
	1869	534	Uyg1195.ZH17	KU683418.1	Uyghur	16568	0.9535	J1d	Zheng et al. 2017
	1870	535	Uyg1196.ZH17	KU683419.1	Uyghur	16568	0.9756	D4e3	Zheng et al. 2017
	1871	536	Uyg1197.ZH17	KU683420.1	Uyghur	16566	0.9683	M2a1a	Zheng et al. 2017
	1872	537	Uyg1198.ZH17	KU683421.1	Uyghur	16568	0.8688	H5	Zheng et al. 2017
	1873	538	Uyg1200.ZH17	KU683422.1	Uyghur	16568	0.9894	M7b1a1+(16192)	Zheng et al. 2017
	1874	539	Uyg1203.ZH17	KU683423.1	Uyghur	16568	0.8916	R1b	Zheng et al. 2017
	1875	540	Uyg1204.ZH17	KU683424.1	Uyghur	16568	0.9512	D4j13	Zheng et al. 2017
	1876	541	Uyg1206.ZH17	KU683425.1	Uyghur	16568	0.9774	C4a1a3b	Zheng et al. 2017
	1877	542	Uyg1208.ZH17	KU683426.1	Uyghur	16568	0.9532	C4b6	Zheng et al. 2017
	1878	543	Uyg1209.ZH17	KU683427.1	Uyghur	16568	0.9403	D4j	Zheng et al. 2017
	1879	544	Uyg1211.ZH17	KU683428.1	Uyghur	16567	0.9742	G2a2	Zheng et al. 2017
	1880	545	Uyg1213.ZH17	KU683429.1	Uyghur	16567	0.9327	A14	Zheng et al. 2017
	1881	546	Uyg1214.ZH17	KU683430.1	Uyghur	16568	1	D4c2b	Zheng et al. 2017
	1882	547	Uyg1215.ZH17	KU683431.1	Uyghur	16568	0.9877	HV+16311	Zheng et al. 2017
	1883	548	Uyg1217.ZH17	KU683432.1	Uyghur	16568	0.9817	D4i	Zheng et al. 2017
	1884	549	Uyg1219.ZH17	KU683433.1	Uyghur	16568	0.955	W3a2	Zheng et al. 2017
	1885	550	Uyg1220.ZH17	KU683434.1	Uyghur	16568	0.9554	H6b2	Zheng et al. 2017
	1886	551	Uyg1221.ZH17	KU683435.1	Uyghur	16566	0.9683	M2a1a	Zheng et al. 2017
	1887	552	Uyg1224.ZH17	KU683436.1	Uyghur	16568	0.9606	D4o1	Zheng et al. 2017
	1888	553	Uyg1225.ZH17	KU683437.1	Uyghur	16568	0.973	M9a1a2	Zheng et al. 2017
	1889	554	Uyg1228.ZH17	KU683438.1	Uyghur	16569	0.9479	D4c1	Zheng et al. 2017
	1890	555	Uyg1229.ZH17	KU683439.1	Uyghur	16568	0.9636	C4b3	Zheng et al. 2017
	1891	556	Uyg1230.ZH17	KU683440.1	Uyghur	16557	0.8784	B5a1a	Zheng et al. 2017
	1892	557	Uyg1231.ZH17	KU683441.1	Uyghur	16566	0.9633	M7c1	Zheng et al. 2017
	1893	558	Uyg1234.ZH17	KU683442.1	Uyghur	16568	0.9687	T2b34	Zheng et al. 2017
	1894	559	Uyg1235.ZH17	KU683443.1	Uyghur	16569	0.9534	W1	Zheng et al. 2017
	1895	560	Uyg1236.ZH17	KU683444.1	Uyghur	16568	0.9276	N1a3a	Zheng et al. 2017
	1896	561	Uyg1237.ZH17	KU683445.1	Uyghur	16567	0.9791	C7a1c	Zheng et al. 2017
	1897	562	Uyg1238.ZH17	KU683446.1	Uyghur	16568	0.7948	H2a	Zheng et al. 2017
	1898	563	Uyg1239.ZH17	KU683447.1	Uyghur	16568	0.9674	M7b1a2a	Zheng et al. 2017
	1899	564	Uyg1240.ZH17	KU683448.1	Uyghur	16568	0.9216	T2b36	Zheng et al. 2017
	1900	565	Uyg1242.ZH17	KU683450.1	Uyghur	16568	0.9985	D5b1b2	Zheng et al. 2017
	1901	566	Uyg1244.ZH17	KU683451.1	Uyghur	16568	0.9094	N9a3	Zheng et al. 2017
	1902	567	Uyg1245.ZH17	KU683452.1	Uyghur	16568	0.958	M10a1a1b1	Zheng et al. 2017
	1903	568	Uyg1247.ZH17	KU683453.1	Uyghur	16568	0.955	W3a2	Zheng et al. 2017
	1904	569	Uyg1248.ZH17	KU683454.1	Uyghur	16561	0.8661	B4b1a3a	Zheng et al. 2017
	1905	570	Uyg1250.ZH17	KU683455.1	Uyghur	16568	0.9983	D5b1	Zheng et al. 2017
	1906	571	Uyg1252.ZH17	KU683456.1	Uyghur	16568	0.9697	V+@16298	Zheng et al. 2017
	1907	572	Uyg1256.ZH17	KU683457.1	Uyghur	16567	0.9676	Z1a	Zheng et al. 2017
	1908	573	Uyg1257.ZH17	KU683458.1	Uyghur	16560	0.9017	T2+16189	Zheng et al. 2017
	1909	574	Uyg1261.ZH17	KU683459.1	Uyghur	16568	0.972	J1c2t	Zheng et al. 2017
	1910	575	Uyg1264.ZH17	KU683460.1	Uyghur	16568	0.9475	HV1a2a	Zheng et al. 2017
	1911	576	Uyg1265.ZH17	KU683461.1	Uyghur	16566	0.9742	G2a2	Zheng et al. 2017
	1912	577	Uyg1267.ZH17	KU683462.1	Uyghur	16568	0.9253	R2+13500	Zheng et al. 2017
	1913	578	Uyg1268.ZH17	KU683463.1	Uyghur	16568	0.9555	HV6	Zheng et al. 2017
	1914	579	Uyg1271.ZH17	KU683464.1	Uyghur	16568	0.9146	R1b1	Zheng et al. 2017
	1915	580	Uyg1275.ZH17	KU683465.1	Uyghur	16568	0.9887	D4j	Zheng et al. 2017
	1916	581	Uyg1276.ZH17	KU683466.1	Uyghur	16566	0.9535	U7a2	Zheng et al. 2017
	1917	582	Uyg1277.ZH17	KU683467.1	Uyghur	16569	1	M9a1b1	Zheng et al. 2017
	1918	583	Uyg1278.ZH17	KU683468.1	Uyghur	16568	0.9265	H2a1f	Zheng et al. 2017
	1919	584	Uyg1279.ZH17	KU683469.1	Uyghur	16568	0.9267	C4a1a2	Zheng et al. 2017
	1920	585	Uyg1281.ZH17	KU683470.1	Uyghur	16568	0.9554	R1a1	Zheng et al. 2017
	1921	586	Uyg1285.ZH17	KU683471.1	Uyghur	16568	0.9819	G1a1	Zheng et al. 2017
	1922	587	Uyg1290.ZH17	KU683472.1	Uyghur	16568	1	H33b	Zheng et al. 2017
	1923	588	Uyg1292.ZH17	KU683473.1	Uyghur	16568	0.9758	X2l	Zheng et al. 2017
	1924	589	Uyg1296.ZH17	KU683474.1	Uyghur	16566	0.9569	H5a1	Zheng et al. 2017
	1925	590	Uyg1297.ZH17	KU683475.1	Uyghur	16569	0.9771	M7b1a1+(16192)	Zheng et al. 2017
	1926	591	Uyg1300.ZH17	KU683476.1	Uyghur	16568	0.9819	G1a1	Zheng et al. 2017
	1927	592	Uyg1304.ZH17	KU683477.1	Uyghur	16568	0.9671	H85	Zheng et al. 2017
	1928	593	Uyg1305.ZH17	KU683478.1	Uyghur	16568	0.9887	D4j	Zheng et al. 2017
	1929	594	Uyg1309.ZH17	KU683479.1	Uyghur	16566	0.9569	H5a1	Zheng et al. 2017
	1930	595	Uyg1310.ZH17	KU683480.1	Uyghur	16566	0.9119	A5b1b	Zheng et al. 2017
	1931	596	Uyg1311.ZH17	KU683481.1	Uyghur	16568	0.9554	H6b2	Zheng et al. 2017
	1932	597	Uyg1314.ZH17	KU683482.1	Uyghur	16564	0.9531	F1b1e	Zheng et al. 2017
	1933	598	Uyg1315.ZH17	KU683483.1	Uyghur	16566	0.9706	M7c1	Zheng et al. 2017
	1934	599	Uyg1317.ZH17	KU683484.1	Uyghur	16568	1	M9a1b1	Zheng et al. 2017
	1935	600	Uyg1318.ZH17	KU683485.1	Uyghur	16568	0.9681	U3b3	Zheng et al. 2017
	1936	601	Uyg1319.ZH17	KU683486.1	Uyghur	16568	0.9619	T2a2	Zheng et al. 2017
	1937	602	Uyg1320.ZH17	KU683487.1	Uyghur	16567	0.9352	A5b1b	Zheng et al. 2017
	1938	603	Uyg1322.ZH17	KU683488.1	Uyghur	16566	0.9569	H5a1	Zheng et al. 2017
	1939	604	Uyg1325.ZH17	KU683489.1	Uyghur	16566	0.9834	H4a1a1a	Zheng et al. 2017
	1940	605	Uyg1329.ZH17	KU683490.1	Uyghur	16566	0.9742	G2a2	Zheng et al. 2017
	1941	606	Uyg1330.ZH17	KU683491.1	Uyghur	16567	0.9843	A5a5	Zheng et al. 2017
	1942	607	Uyg1331.ZH17	KU683492.1	Uyghur	16566	0.968	M7c1	Zheng et al. 2017
	1943	608	Uyg1333.ZH17	KU683493.1	Uyghur	16568	0.975	J1c2c2a	Zheng et al. 2017
	1944	609	Uyg1335.ZH17	KU683494.1	Uyghur	16567	0.9531	A+152+16362	Zheng et al. 2017
	1945	610	Uyg1336.ZH17	KU683495.1	Uyghur	16568	0.9887	D4j	Zheng et al. 2017
	1946	611	Uyg1340.ZH17	KU683496.1	Uyghur	16566	0.9621	G2a1+16189	Zheng et al. 2017
	1947	612	Uyg1341.ZH17	KU683497.1	Uyghur	16566	0.9721	N11a1	Zheng et al. 2017
	1948	613	Uyg1342.ZH17	KU683498.1	Uyghur	16566	0.9079	A14	Zheng et al. 2017
	1949	614	Uyg1343.ZH17	KU683499.1	Uyghur	16569	0.9248	D5c1a	Zheng et al. 2017
	1950	615	Uyg1344.ZH17	KU683500.1	Uyghur	16568	1	D4l2	Zheng et al. 2017
	1951	616	Uyg1346.ZH17	KU683501.1	Uyghur	16567	0.9481	Z1a	Zheng et al. 2017
	1952	617	Uyg1347.ZH17	KU683502.1	Uyghur	16569	1.0092	I2	Zheng et al. 2017
	1953	618	Uyg1348.ZH17	KU683503.1	Uyghur	16568	0.8815	HV13b	Zheng et al. 2017
	1954	619	Uyg1351.ZH17	KU683504.1	Uyghur	16564	0.9608	F1b1e	Zheng et al. 2017
	1955	620	Uyg1352.ZH17	KU683505.1	Uyghur	16566	0.9569	H5a1	Zheng et al. 2017
	1956	621	Uyg1355.ZH17	KU683506.1	Uyghur	16568	1	T1a1b1	Zheng et al. 2017
	1957	622	Uyg1356.ZH17	KU683507.1	Uyghur	16567	0.9481	Z1a	Zheng et al. 2017
	1958	623	Uyg1357.ZH17	KU683508.1	Uyghur	16568	0.9925	D4i2	Zheng et al. 2017
	1959	624	Uyg1358.ZH17	KU683509.1	Uyghur	16568	0.9819	G1a1	Zheng et al. 2017
	1960	625	Uyg1359.ZH17	KU683510.1	Uyghur	16565	0.9105	F1a3	Zheng et al. 2017
	1961	626	Uyg1360.ZH17	KU683511.1	Uyghur	16568	0.981	D4j3	Zheng et al. 2017
	1962	627	Uyg1361.ZH17	KU683512.1	Uyghur	16568	0.8815	HV13b	Zheng et al. 2017
	1963	628	Uyg1363.ZH17	KU683513.1	Uyghur	16568	0.9909	D4k	Zheng et al. 2017
	1964	629	Uyg1364.ZH17	KU683514.1	Uyghur	16569	0.9821	J1c2c2a	Zheng et al. 2017
	1965	630	Uyg1365.ZH17	KU683515.1	Uyghur	16568	1	M9a1b1	Zheng et al. 2017
	1966	631	Uyg1367.ZH17	KU683516.1	Uyghur	16568	0.9629	T1a1	Zheng et al. 2017
	1967	632	Uyg1368.ZH17	KU683517.1	Uyghur	16568	0.959	U4b	Zheng et al. 2017
	1968	633	Uyg1369.ZH17	KU683518.1	Uyghur	16569	0.9925	D4i2	Zheng et al. 2017
	1969	634	Uyg1370.ZH17	KU683519.1	Uyghur	16568	0.9681	U3b3	Zheng et al. 2017
	1970	635	Uyg1371.ZH17	KU683520.1	Uyghur	16568	0.9674	M7b1a2a	Zheng et al. 2017
	1971	636	Uyg1372.ZH17	KU683521.1	Uyghur	16566	0.967	M7c1	Zheng et al. 2017
	1972	637	Uyg1373.ZH17	KU683522.1	Uyghur	16566	0.9834	H4a1a1a	Zheng et al. 2017
	1973	638	Uyg1374.ZH17	KU683523.1	Uyghur	16568	0.9554	H6b2	Zheng et al. 2017
	1974	639	Uyg1375.ZH17	KU683524.1	Uyghur	16568	0.9629	T1a1	Zheng et al. 2017
	1975	640	Uyg1376.ZH17	KU683525.1	Uyghur	16568	0.9543	D4m2	Zheng et al. 2017
	1976	641	Uyg1378.ZH17	KU683526.1	Uyghur	16568	0.9675	C4a1a	Zheng et al. 2017
	1977	642	Uyg1379.ZH17	KU683527.1	Uyghur	16568	0.9925	D4i2	Zheng et al. 2017
	1978	643	Uyg1380.ZH17	KU683528.1	Uyghur	16566	0.967	M7c1	Zheng et al. 2017
	1979	644	Uyg1384.ZH17	KU683529.1	Uyghur	16568	0.9455	D4m2	Zheng et al. 2017
	1980	645	Uyg1385.ZH17	KU683530.1	Uyghur	16568	0.9626	U2b2	Zheng et al. 2017
	1981	646	Uyg1386.ZH17	KU683531.1	Uyghur	16568	0.9812	U5a1a1a	Zheng et al. 2017
	1982	647	Uyg1388.ZH17	KU683532.1	Uyghur	16566	0.9854	D4b2b1	Zheng et al. 2017
	1983	648	Uyg1390.ZH17	KU683533.1	Uyghur	16565	0.945	U3b2a1a	Zheng et al. 2017
	1984	649	Uyg1393.ZH17	KU683534.1	Uyghur	16566	0.9545	G2a2	Zheng et al. 2017
	1985	650	Uyg1395.ZH17	KU683535.1	Uyghur	16567	0.9459	Z1a1b	Zheng et al. 2017
	1986	651	Uyg1396.ZH17	KU683536.1	Uyghur	16566	0.9011	A+152+16362+16189	Zheng et al. 2017
	1987	652	Uyg1397.ZH17	KU683537.1	Uyghur	16567	0.9481	Z1a	Zheng et al. 2017
	1988	653	Uyg1398.ZH17	KU683538.1	Uyghur	16568	0.9532	C4b6	Zheng et al. 2017
	1989	654	Uyg1399.ZH17	KU683539.1	Uyghur	16560	0.8213	B4c1b+16335	Zheng et al. 2017
	1990	655	Uyg1401.ZH17	KU683540.1	Uyghur	16568	0.9449	D4m2	Zheng et al. 2017
	1991	656	Uyg1402.ZH17	KU683541.1	Uyghur	16568	0.9706	H1c1	Zheng et al. 2017
	1992	657	Uyg1403.ZH17	KU683542.1	Uyghur	16568	0.9952	Y1a1	Zheng et al. 2017
	1993	658	Uyg1404.ZH17	KU683543.1	Uyghur	16569	0.9534	W1	Zheng et al. 2017
	1994	659	Uyg1406.ZH17	KU683544.1	Uyghur	16568	0.9788	J1c2c2a	Zheng et al. 2017
	1995	660	Uyg1407.ZH17	KU683545.1	Uyghur	16568	0.9063	T2b36	Zheng et al. 2017
	1996	661	Uyg1409.ZH17	KU683546.1	Uyghur	16568	0.9538	D2	Zheng et al. 2017
	1997	662	Uyg1410.ZH17	KU683547.1	Uyghur	16568	0.9669	C4a2a1	Zheng et al. 2017
	1998	663	Uyg1411.ZH17	KU683548.1	Uyghur	16566	0.9595	HV2a2	Zheng et al. 2017
[truncated: 76 more rows]
