# Supplementary material for: Kazak mitochondrial genomes provide insights into the human population history of Central Eurasia
Source: PLoS One. 2022 Nov 29;17(11):e0277771. doi: 10.1371/journal.pone.0277771 (PMC9707748; doi:10.1371/journal.pone.0277771)
Supplement: S5 Table — (XLSX) [file pone.0277771.s007.xlsx]

## Sheet: Sheet 1-1 - Supplementary Table
	Supplementary Table 5. Mitochondrial Genomes from Phylotree (N=369) for Comparative Analyses
	Haplogroup A Mitochondrial Genome Sequences
	Count	SubCount	GenBank ID	Seq Size	GenBank Sequence Definition
	1	1	AP008307	16569	gi|61287304|dbj|AP008307.1| Homo sapiens mitochondrial DNA, complete genome, isolate: TCsq0048
	2	2	AP008364	16569	gi|61287393|dbj|AP008364.1| Homo sapiens mitochondrial DNA, complete genome, isolate: PDsq0026
	3	3	AP008459	16570	gi|61287542|dbj|AP008459.1| Homo sapiens mitochondrial DNA, complete genome, isolate: KAsq0021
	4	4	AP008617	16568	gi|61287802|dbj|AP008617.1| Homo sapiens mitochondrial DNA, complete genome, isolate: ONsq0125
	5	5	AP008874	16571	gi|61288236|dbj|AP008874.1| Homo sapiens mitochondrial DNA, complete genome, isolate: JDsq0057
	6	6	AP008914	16560	gi|61288305|dbj|AP008914.1| Homo sapiens mitochondrial DNA, complete genome, isolate: JDsq0098
	7	7	AP010675	16576	gi|171452591|dbj|AP010675.1| Homo sapiens mitochondrial DNA, complete genome, isolate: SCsq0015
	8	8	AP010701	16569	gi|171452955|dbj|AP010701.1| Homo sapiens mitochondrial DNA, complete genome, isolate: SCsq0041
	9	9	AP013268	16568	gi|536189303|dbj|AP013268.1| Homo sapiens mitochondrial DNA, complete sequence, isolate: JA0005
	10	10	AY519488	16568	gi|40795218|gb|AY519488.1| Homo sapiens isolate Mansi1A1 mitochondrion, complete genome
	11	11	AY963575	16568	gi|75905873|gb|AY963575.2| Homo sapiens isolate 4_A4(Tor52) mitochondrion, complete genome
	12	12	EF114282	16568	gi|133712326|gb|EF114282.1| Homo sapiens clone B5 mitochondrion, complete genome
	13	13	EF153775	16567	gi|119034872|gb|EF153775.1| Homo sapiens isolate Altaian-Kizhi_178 mitochondrion, complete genome
	14	14	EF153780	16568	gi|119034942|gb|EF153780.1| Homo sapiens isolate Buryat_334 mitochondrion, complete genome
	15	15	EF153794	16562	gi|119035138|gb|EF153794.1| Homo sapiens isolate Buryat_568 mitochondrion, complete genome
	16	16	EF153797	16567	gi|119035180|gb|EF153797.1| Homo sapiens isolate Buryat_618 mitochondrion, complete genome
	17	17	EF153799	16568	gi|119035208|gb|EF153799.1| Homo sapiens isolate Buryat_627 mitochondrion, complete genome
	18	18	EF397559	16568	gi|124388014|gb|EF397559.1| Homo sapiens isolate Czech_25_IV mitochondrion, complete genome
	19	19	EF397560	16568	gi|124388028|gb|EF397560.1| Homo sapiens isolate Evenk_42 mitochondrion, complete genome
	20	20	EU095547	16568	gi|156077467|gb|EU095547.1| Homo sapiens isolate Selkup94 mitochondrion, complete genome
	21	21	GU014565	16569	gi|261608048|gb|GU014565.1| Homo sapiens isolate N_Tib2755 mitochondrion, complete genome
	22	22	GU377085	16570	gi|284098307|gb|GU377085.1| Homo sapiens isolate LHON family 913 mitochondrion, complete genome
	23	23	HM569228	16567	gi|298919493|gb|HM569228.1| Homo sapiens haplogroup A10 mitochondrion, complete genome
	24	24	JF824891	16568	gi|383403151|gb|JF824891.2| Homo sapiens isolate C098 mitochondrion, complete genome
	25	25	JX153385	16568	gi|397183646|gb|JX153385.1| Homo sapiens isolate 2486058 mitochondrion, complete genome
	26	26	KF056302	16569	gi|530846789|gb|KF056302.1| Homo sapiens isolate XEB160 mitochondrion, complete genome
	Haplogroup B Mitochondrial Genome Sequences
	Count	SubCount	GenBank ID	Seq Size	GenBank Sequence Definition
	27	1	AP008273	16560	gi|61287246|dbj|AP008273.1| Homo sapiens mitochondrial DNA, complete genome, isolate: TCsq0014
	28	2	AP008546	16560	gi|61287685|dbj|AP008546.1| Homo sapiens mitochondrial DNA, complete genome, isolate: ONsq0015
	29	3	AP010771	16562	gi|171453935|dbj|AP010771.1| Homo sapiens mitochondrial DNA, complete genome, isolate: SCsq0112
	30	4	AP013282	16560	gi|536189529|dbj|AP013282.1| Homo sapiens mitochondrial DNA, complete sequence, isolate: JA0025
	31	5	JN857017	16562	gi|356466430|gb|JN857017.1| Homo sapiens isolate Br_336 mitochondrion, complete genome
	32	6	KF540694	16569	gi|555292841|gb|KF540694.1| Homo sapiens isolate HAK44 mitochondrion, complete genome
	33	7	KF849981	16561	gi|570437652|gb|KF849981.1| Homo sapiens isolate sample94 mitochondrion, complete genome
	Haplogroup C Mitochondrial Genome Sequences
	Count	SubCount	GenBank ID	Seq Size	GenBank Sequence Definition
	34	1	AY615359	16572	gi|47717682|gb|AY615359.1| Homo sapiens isolate NganasanM10320HgC mitochondrion, complete genome
	35	2	EF429136	16570	gi|126038492|gb|EF429136.1| Homo sapiens isolate patient 9 clone B9 mitochondrion, complete genome
	36	3	EU007861	16569	gi|154100780|gb|EU007861.1| Homo sapiens isolate 165 mitochondrion, complete genome
	37	4	EU482323	16569	gi|168251489|gb|EU482323.1| Homo sapiens isolate Yuk2 mitochondrion, complete genome
	38	5	EU482361	16568	gi|168252021|gb|EU482361.1| Homo sapiens isolate EvOh14 mitochondrion, complete genome
	39	6	EU482375	16569	gi|168252217|gb|EU482375.1| Homo sapiens isolate Tub7 mitochondrion, complete genome
	40	7	FJ383607	16571	gi|223013154|gb|FJ383607.1| Homo sapiens isolate JK43 mitochondrion, complete genome
	41	8	FJ383627	16567	gi|223013434|gb|FJ383627.1| Homo sapiens isolate DR34 mitochondrion, complete genome
	42	9	FJ383630	16569	gi|223013476|gb|FJ383630.1| Homo sapiens isolate WA12 mitochondrion, complete genome
	43	10	FJ383631	16571	gi|223013490|gb|FJ383631.1| Homo sapiens isolate WA34 mitochondrion, complete genome
	44	11	FJ383636	16568	gi|223013560|gb|FJ383636.1| Homo sapiens isolate WA51 mitochondrion, complete genome
	45	12	FJ951438	16570	gi|229501390|gb|FJ951438.1| Homo sapiens isolate Yakut_Yak53 mitochondrion, complete genome
	46	13	FJ951451	16570	gi|229501572|gb|FJ951451.1| Homo sapiens isolate Altaian-Kizhi_Alt202 mitochondrion, complete genome
	47	14	FJ951457	16569	gi|229501656|gb|FJ951457.1| Homo sapiens isolate Buryat_Br308 mitochondrion, complete genome
	48	15	FJ951459	16568	gi|229501684|gb|FJ951459.1| Homo sapiens isolate Buryat_Br318 mitochondrion, complete genome
	49	16	FJ951515	16569	gi|229502468|gb|FJ951515.1| Homo sapiens isolate Bargut_Bt14 mitochondrion, complete genome
	50	17	FJ951548	16568	gi|229502930|gb|FJ951548.1| Homo sapiens isolate Bargut_Bt123 mitochondrion, complete genome
	51	18	HM036530	16569	gi|301337331|gb|HM036530.1| Homo sapiens isolate BS02 mitochondrion, complete genome
	52	19	KF056249	16570	gi|530846047|gb|KF056249.1| Homo sapiens isolate XEB014 mitochondrion, complete genome
	53	20	KF148092	16568	gi|557461180|gb|KF148092.1| Homo sapiens isolate ald15 mitochondrion, complete genome
	54	21	KF148469	16568	gi|557466444|gb|KF148469.1| Homo sapiens isolate tat24 mitochondrion, complete genome
	55	22	KF148480	16569	gi|557466598|gb|KF148480.1| Homo sapiens isolate tat3 mitochondrion, complete genome
	Haplogroup D Mitochondrial Genome Sequences
	Count	SubCount	GenBank ID	Seq Size	GenBank Sequence Definition
	56	1	AP008264	16569	gi|61287232|dbj|AP008264.1| Homo sapiens mitochondrial DNA, complete genome, isolate: TCsq0005
	57	2	AP008289	16572	gi|61287273|dbj|AP008289.1| Homo sapiens mitochondrial DNA, complete genome, isolate: TCsq0030
	58	3	AP008333	16568	gi|61287342|dbj|AP008333.1| Homo sapiens mitochondrial DNA, complete genome, isolate: TCsq0074
	59	4	AP008345	16570	gi|61287361|dbj|AP008345.1| Homo sapiens mitochondrial DNA, complete genome, isolate: PDsq0002
	60	5	AP008432	16570	gi|61287501|dbj|AP008432.1| Homo sapiens mitochondrial DNA, complete genome, isolate: PDsq0134
	61	6	AP008434	16567	gi|61287503|dbj|AP008434.1| Homo sapiens mitochondrial DNA, complete genome, isolate: PDsq0136
	62	7	AP008457	16567	gi|61287539|dbj|AP008457.1| Homo sapiens mitochondrial DNA, complete genome, isolate: KAsq0019
	63	8	AP008467	16568	gi|61287556|dbj|AP008467.1| Homo sapiens mitochondrial DNA, complete genome, isolate: KAsq0029
	64	9	AP008536	16571	gi|61287668|dbj|AP008536.1| Homo sapiens mitochondrial DNA, complete genome, isolate: KAsq0100
	65	10	AP008674	16572	gi|61287898|dbj|AP008674.1| Homo sapiens mitochondrial DNA, complete genome, isolate: HNsq0187
	66	11	AP008684	16567	gi|61287914|dbj|AP008684.1| Homo sapiens mitochondrial DNA, complete genome, isolate: HNsq0208
	67	12	AP008739	16572	gi|61288020|dbj|AP008739.1| Homo sapiens mitochondrial DNA, complete genome, isolate: NDsq0026
	68	13	AP008757	16567	gi|61288046|dbj|AP008757.1| Homo sapiens mitochondrial DNA, complete genome, isolate: NDsq0068
	69	14	AP008771	16568	gi|61288069|dbj|AP008771.1| Homo sapiens mitochondrial DNA, complete genome, isolate: NDsq0106
	70	15	AP008854	16569	gi|61288202|dbj|AP008854.1| Homo sapiens mitochondrial DNA, complete genome, isolate: JDsq0035
	71	16	AP008876	16568	gi|61288239|dbj|AP008876.1| Homo sapiens mitochondrial DNA, complete genome, isolate: JDsq0059
	72	17	AP009424	16569	gi|189178932|dbj|AP009424.1| Homo sapiens mitochondrial DNA, complete genome, isolate: mdmd6
	73	18	AP009445	16570	gi|189179226|dbj|AP009445.1| Homo sapiens mitochondrial DNA, complete genome, isolate: mdmd27
	74	19	AP010743	16571	gi|171453543|dbj|AP010743.1| Homo sapiens mitochondrial DNA, complete genome, isolate: SCsq0083
	75	20	AP011004	16568	gi|222052330|dbj|AP011004.1| Homo sapiens mitochondrial DNA, complete genome, isolate: SPsq0038, from Japanese schizophrenic patient
	76	21	AP011023	16571	gi|222052596|dbj|AP011023.1| Homo sapiens mitochondrial DNA, complete genome, isolate: SPsq0057, from Japanese schizophrenic patient
	77	22	AP011040	16570	gi|222052834|dbj|AP011040.1| Homo sapiens mitochondrial DNA, complete genome, isolate: SPsq0077, from Japanese schizophrenic patient
	78	23	AP013111	16567	gi|536187005|dbj|AP013111.1| Homo sapiens mitochondrial DNA, complete sequence, isolate: JI0004
	79	24	AP013158	16568	gi|536187697|dbj|AP013158.1| Homo sapiens mitochondrial DNA, complete sequence, isolate: JI0057
	80	25	AP013197	16570	gi|536188284|dbj|AP013197.1| Homo sapiens mitochondrial DNA, complete sequence, isolate: JI0096
	81	26	AP013251	16568	gi|536189059|dbj|AP013251.1| Homo sapiens mitochondrial DNA, complete sequence, isolate: JI0151
	82	27	AP013256	16570	gi|536189131|dbj|AP013256.1| Homo sapiens mitochondrial DNA, complete sequence, isolate: JI0156
	83	28	AY255160	16569	gi|32891467|gb|AY255160.1| Homo sapiens isolate QD8166 mitochondrion, complete genome
	84	29	AY255162	16567	gi|32891495|gb|AY255162.1| Homo sapiens isolate GD7837n mitochondrion, complete genome
	85	30	AY570525	16569	gi|50295412|gb|AY570525.2| Homo sapiens isolate TuvanD5 mitochondrion, complete genome
	86	31	EU007895	16568	gi|154101256|gb|EU007895.1| Homo sapiens isolate 62 mitochondrion, complete genome
	87	32	EU482309	16568	gi|168251293|gb|EU482309.1| Homo sapiens isolate Yuk62 mitochondrion, complete genome
	88	33	EU482325	16570	gi|168251517|gb|EU482325.1| Homo sapiens isolate Yuk4 mitochondrion, complete genome
	89	34	EU482337	16570	gi|168251685|gb|EU482337.1| Homo sapiens isolate Bur14 mitochondrion, complete genome
	90	35	EU482385	16567	gi|168252357|gb|EU482385.1| Homo sapiens isolate Tuv1 mitochondrion, complete genome
	91	36	FJ383195	16569	gi|223007386|gb|FJ383195.1| Homo sapiens isolate GL17 mitochondrion, complete genome
	92	37	FJ383213	16568	gi|223007638|gb|FJ383213.1| Homo sapiens isolate ST31 mitochondrion, complete genome
	93	38	FJ858880	16568	gi|226407568|gb|FJ858880.1| Homo sapiens isolate Ckrd1 mitochondrion, complete genome
	94	39	FJ858882	16568	gi|226407596|gb|FJ858882.1| Homo sapiens isolate Nlk24 mitochondrion, complete genome
	95	40	FJ951450	16572	gi|229501558|gb|FJ951450.1| Homo sapiens isolate Altaian-Kizhi_Alt193 mitochondrion, complete genome
	96	41	FJ951458	16570	gi|229501670|gb|FJ951458.1| Homo sapiens isolate Buryat_Br313 mitochondrion, complete genome
	97	42	FJ951467	16567	gi|229501796|gb|FJ951467.1| Homo sapiens isolate Buryat_Br350 mitochondrion, complete genome
	98	43	FJ951498	16569	gi|229502230|gb|FJ951498.1| Homo sapiens isolate Buryat_Br558 mitochondrion, complete genome
	99	44	FJ951514	16568	gi|229502454|gb|FJ951514.1| Homo sapiens isolate Bargut_Bt10 mitochondrion, complete genome
	100	45	FJ951535	16568	gi|229502748|gb|FJ951535.1| Homo sapiens isolate Bargut_Bt68 mitochondrion, complete genome
	101	46	FJ951581	16567	gi|229503392|gb|FJ951581.1| Homo sapiens isolate Khamnigan_Khm49 mitochondrion, complete genome
	102	47	GU122981	16570	gi|262343340|gb|GU122981.1| Homo sapiens isolate Tm8 mitochondrion, complete genome
	103	48	HM030530	16568	gi|292597010|gb|HM030530.1| Homo sapiens isolate Russian48 mitochondrion, complete genome
	104	49	HM153528	16570	gi|296041234|gb|HM153528.1| Homo sapiens isolate Tuva41 mitochondrion, complete genome
	105	50	JF824949	16569	gi|383403209|gb|JF824949.2| Homo sapiens isolate CN138 mitochondrion, complete genome
	106	51	JF824956	16567	gi|383403216|gb|JF824956.2| Homo sapiens isolate CN129 mitochondrion, complete genome
	107	52	KC994014	16571	gi|513790139|gb|KC994014.1| Homo sapiens isolate Iba929_Ibaloi mitochondrion, complete genome
	108	53	KF148265	16568	gi|557463602|gb|KF148265.1| Homo sapiens isolate evn24 mitochondrion, complete genome
	109	54	KF540670	16569	gi|555292505|gb|KF540670.1| Homo sapiens isolate HAK19 mitochondrion, complete genome
	110	55	KF540755	16569	gi|555293695|gb|KF540755.1| Homo sapiens isolate PAI05 mitochondrion, complete genome
	111	56	KF540841	16569	gi|555294899|gb|KF540841.1| Homo sapiens isolate PIN41 mitochondrion, complete genome
	112	57	KF849928	16568	gi|570436910|gb|KF849928.1| Homo sapiens isolate sample39 mitochondrion, complete genome
	Haplogroup F Mitochondrial Genome Sequences
	Count	SubCount	GenBank ID	Seq Size	GenBank Sequence Definition
	113	1	AP008347	16568	gi|61287365|dbj|AP008347.1| Homo sapiens mitochondrial DNA, complete genome, isolate: PDsq0004
	114	2	AP008475	16566	gi|61287569|dbj|AP008475.1| Homo sapiens mitochondrial DNA, complete genome, isolate: KAsq0037
	115	3	AP008498	16567	gi|61287606|dbj|AP008498.1| Homo sapiens mitochondrial DNA, complete genome, isolate: KAsq0060
	116	4	AP008591	16569	gi|61287758|dbj|AP008591.1| Homo sapiens mitochondrial DNA, complete genome, isolate: ONsq0084
	117	5	AP008692	16570	gi|61287927|dbj|AP008692.1| Homo sapiens mitochondrial DNA, complete genome, isolate: HNsq0216
	118	6	AP008701	16568	gi|61287963|dbj|AP008701.1| Homo sapiens mitochondrial DNA, complete genome, isolate: HNsq0225
	119	7	AP008919	16567	gi|61288313|dbj|AP008919.1| Homo sapiens mitochondrial DNA, complete genome, isolate: JDsq0104
	120	8	AP010754	16568	gi|171453697|dbj|AP010754.1| Homo sapiens mitochondrial DNA, complete genome, isolate: SCsq0094
	121	9	AP013115	16568	gi|536187057|dbj|AP013115.1| Homo sapiens mitochondrial DNA, complete sequence, isolate: JI0008
	122	10	AP013215	16568	gi|536188546|dbj|AP013215.1| Homo sapiens mitochondrial DNA, complete sequence, isolate: JI0115
	123	11	AP013247	16569	gi|536188990|dbj|AP013247.1| Homo sapiens mitochondrial DNA, complete sequence, isolate: JI0147
	124	12	AY255168	16568	gi|32891579|gb|AY255168.1| Homo sapiens isolate GD7809 mitochondrion, complete genome
	125	13	AY255180	16568	gi|32891746|gb|AY255180.1| Homo sapiens isolate QD8147 mitochondrion, complete genome
	126	14	AY963572	16567	gi|61724355|gb|AY963572.1| Homo sapiens isolate 1_F1a1(Tor49) mitochondrion, complete genome
	127	15	DQ272125	16567	gi|166362175|gb|DQ272125.2| Homo sapiens isolate YK38 mitochondrion, complete genome
	128	16	FJ198216	16565	gi|205363639|gb|FJ198216.1| Homo sapiens isolate LHON family Le1048 mitochondrion, complete genome
	129	17	HM238209	16567	gi|318039709|gb|HM238209.1| Homo sapiens isolate YA04 mitochondrion, complete genome
	130	18	HQ405768	16568	gi|309400173|gb|HQ405768.1| Homo sapiens haplogroup F1b1 mitochondrion, complete genome
	131	19	JN857034	16569	gi|356466668|gb|JN857034.1| Homo sapiens isolate Bt_124 mitochondrion, complete genome
	132	20	KF148222	16565	gi|557463000|gb|KF148222.1| Homo sapiens isolate evk18_1 mitochondrion, complete genome
	133	21	KF540654	16569	gi|555292281|gb|KF540654.1| Homo sapiens isolate BUN49 mitochondrion, complete genome
	134	22	KF849920	16565	gi|570436798|gb|KF849920.1| Homo sapiens isolate sample31 mitochondrion, complete genome
	Haplogroup G Mitochondrial Genome Sequences
	Count	SubCount	GenBank ID	Seq Size	GenBank Sequence Definition
	135	1	AP008313	16570	gi|61287313|dbj|AP008313.1| Homo sapiens mitochondrial DNA, complete genome, isolate: TCsq0054
	136	2	AP008401	16569	gi|61287451|dbj|AP008401.1| Homo sapiens mitochondrial DNA, complete genome, isolate: PDsq0080
	137	3	AP008528	16569	gi|61287655|dbj|AP008528.1| Homo sapiens mitochondrial DNA, complete genome, isolate: KAsq0091
	138	4	AP008535	16569	gi|61287667|dbj|AP008535.1| Homo sapiens mitochondrial DNA, complete genome, isolate: KAsq0098
	139	5	AP008645	16577	gi|61287850|dbj|AP008645.1| Homo sapiens mitochondrial DNA, complete genome, isolate: HNsq0158
	140	6	AP008662	16569	gi|61287877|dbj|AP008662.1| Homo sapiens mitochondrial DNA, complete genome, isolate: HNsq0175
	141	7	AP008897	16569	gi|61288276|dbj|AP008897.1| Homo sapiens mitochondrial DNA, complete genome, isolate: JDsq0081
	142	8	AP010829	16571	gi|220897689|dbj|AP010829.1| Homo sapiens mitochondrial DNA, complete genome, isolate: CB1022
	143	9	AP011017	16569	gi|222052512|dbj|AP011017.1| Homo sapiens mitochondrial DNA, complete genome, isolate: SPsq0051, from Japanese schizophrenic patient
	144	10	AY255139	16569	gi|32891173|gb|AY255139.1| Homo sapiens isolate EWK28 mitochondrion, complete genome
	145	11	DQ272108	16571	gi|78775905|gb|DQ272108.1| Homo sapiens isolate Hani10 mitochondrion, complete genome
	146	12	DQ272111	16570	gi|78775947|gb|DQ272111.1| Homo sapiens isolate UZB6 mitochondrion, complete genome
	147	13	EU597571	16571	gi|171675849|gb|EU597571.1| Homo sapiens isolate NA18962 mitochondrion, complete genome
	148	14	FJ198217	16570	gi|205363653|gb|FJ198217.1| Homo sapiens isolate LHON family Le553 mitochondrion, complete genome
	149	15	FJ383509	16570	gi|223011782|gb|FJ383509.1| Homo sapiens isolate GL61 mitochondrion, complete genome
	150	16	GU014566	16573	gi|261608062|gb|GU014566.1| Homo sapiens isolate N_Tib2748 mitochondrion, complete genome
	151	17	GU123035	16570	gi|262344096|gb|GU123035.1| Homo sapiens isolate Tm95 mitochondrion, complete genome
	152	18	HM030544	16569	gi|292597206|gb|HM030544.1| Homo sapiens isolate Yao159 mitochondrion, complete genome
	153	19	HM036563	16570	gi|301337792|gb|HM036563.1| Homo sapiens isolate BS35 mitochondrion, complete genome
	154	20	JF824842	16569	gi|383403102|gb|JF824842.2| Homo sapiens isolate C152 mitochondrion, complete genome
	155	21	JF824853	16570	gi|383403113|gb|JF824853.2| Homo sapiens isolate C141 mitochondrion, complete genome
	156	22	JF824917	16567	gi|383403177|gb|JF824917.2| Homo sapiens isolate CN170 mitochondrion, complete genome
	157	23	JF824986	16569	gi|383403246|gb|JF824986.2| Homo sapiens isolate CN095 mitochondrion, complete genome
	158	24	JQ705820	16568	gi|381274497|gb|JQ705820.1| Homo sapiens clone 9285 mitochondrion, complete genome
	159	25	JX266266	16567	gi|402244693|gb|JX266266.2| Homo sapiens isolate K202 mitochondrion, complete genome
	160	26	KC911517	16570	gi|519127447|gb|KC911517.1| Homo sapiens haplogroup G2a3 mitochondrion, complete genome
	161	27	KF849910	16570	gi|570436658|gb|KF849910.1| Homo sapiens isolate sample21 mitochondrion, complete genome
	162	28	KF849943	16570	gi|570437120|gb|KF849943.1| Homo sapiens isolate sample56 mitochondrion, complete genome
	Haplogroup H Mitochondrial Genome Sequences
	Count	SubCount	GenBank ID	Seq Size	GenBank Sequence Definition
	163	1	AM263187	16571	gi|118122867|emb|AM263187.1| Homo sapiens complete mitochondrial genome, isolate Tabasaran #6
	164	2	AM263190	16569	gi|118122909|emb|AM263190.1| Homo sapiens complete mitochondrial genome, isolate Turk #209
	165	3	AY195758	16570	gi|48596155|gb|AY195758.2| Homo sapiens haplotype E5H mitochondrion, complete genome
	166	4	AY339431	16567	gi|32892715|gb|AY339431.1| Homo sapiens isolate F30 (PO55) mitochondrion, complete genome
	167	5	AY495103	16571	gi|40846641|gb|AY495103.1| Homo sapiens isolate H1-14 mitochondrion, complete genome
	168	6	AY495167	16567	gi|40847537|gb|AY495167.1| Homo sapiens isolate H5-03 mitochondrion, complete genome
	169	7	AY495170	16567	gi|40847579|gb|AY495170.1| Homo sapiens isolate H5-06 mitochondrion, complete genome
	170	8	AY738957	16571	gi|51894714|gb|AY738957.1| Homo sapiens isolate Tor18(#109) mitochondrion, complete genome
	171	9	AY738977	16569	gi|51894994|gb|AY738977.1| Homo sapiens isolate Tor38(#116) mitochondrion, complete genome
	172	10	EF177429	16570	gi|119380511|gb|EF177429.1| Homo sapiens isolate TA05 mitochondrion, complete genome
	173	11	EF556177	16569	gi|145967835|gb|EF556177.1| Homo sapiens isolate 4661 mitochondrion, complete genome
	174	12	EF556178	16570	gi|145967849|gb|EF556178.1| Homo sapiens isolate 4685 mitochondrion, complete genome
	175	13	EF556184	16569	gi|145967933|gb|EF556184.1| Homo sapiens isolate 4953 mitochondrion, complete genome
	176	14	EU369376	16570	gi|164519943|gb|EU369376.1| Homo sapiens haplotype H1 mitochondrion, complete genome
	177	15	EU372627	16571	gi|164519957|gb|EU372627.1| Homo sapiens haplotype H5a1 mitochondrion, complete genome
	178	16	EU600345	16570	gi|187961201|gb|EU600345.1| Homo sapiens isolate Druze=318 mitochondrion, complete genome
	179	17	FJ966912	16567	gi|229424366|gb|FJ966912.1| Homo sapiens haplogroup H5a1 mitochondrion, complete genome
	180	18	GU122976	16570	gi|262343270|gb|GU122976.1| Homo sapiens isolate Tm2 mitochondrion, complete genome
	181	19	GU984044	16570	gi|291059392|gb|GU984044.1| Homo sapiens haplogroup H10 mitochondrion, complete genome
	182	20	HM021152	16571	gi|292597388|gb|HM021152.1| Homo sapiens haplogroup H10 mitochondrion, complete genome
	183	21	HM171271	16570	gi|296243150|gb|HM171271.1| Homo sapiens isolate Tah16 mitochondrion, complete genome
	184	22	HM171275	16569	gi|296243206|gb|HM171275.1| Homo sapiens isolate Aw05 mitochondrion, complete genome
	185	23	HM171279	16568	gi|296243262|gb|HM171279.1| Homo sapiens isolate Tah03 mitochondrion, complete genome
	186	24	HM488738	16570	gi|298677332|gb|HM488738.1| Homo sapiens haplogroup H1am1 mitochondrion, complete genome
	187	25	HM765465	16569	gi|301298351|gb|HM765465.1| Homo sapiens isolate Case12 mitochondrion, complete genome
	188	26	HQ659693	16569	gi|313283847|gb|HQ659693.1| Homo sapiens haplogroup H5a1 mitochondrion, complete genome
	189	27	HQ659703	16570	gi|313251122|gb|HQ659703.1| Homo sapiens haplogroup H1 mitochondrion, complete genome
	190	28	HQ663878	16568	gi|313269611|gb|HQ663878.1| Homo sapiens haplogroup H5a1 mitochondrion, complete genome
	191	29	HQ703482	16569	gi|316926377|gb|HQ703482.1| Homo sapiens haplogroup H mitochondrion, complete genome
	192	30	JN603189	16569	gi|345099140|gb|JN603189.1| Homo sapiens haplogroup H1 mitochondrion, complete genome
	193	31	JN604117	16569	gi|345099112|gb|JN604117.1| Homo sapiens haplogroup H1u mitochondrion, complete genome
	194	32	JQ324552	16570	gi|375066647|gb|JQ324552.1| Homo sapiens isolate BSQ1577 mitochondrion, complete genome
	195	33	JQ324627	16570	gi|375067697|gb|JQ324627.1| Homo sapiens isolate BSQ2907 mitochondrion, complete genome
	196	34	JQ324670	16569	gi|375068299|gb|JQ324670.1| Homo sapiens isolate BSQ4439 mitochondrion, complete genome
	197	35	JQ324708	16570	gi|375068831|gb|JQ324708.1| Homo sapiens isolate BSQ5745 mitochondrion, complete genome
	198	36	JQ324713	16569	gi|375068901|gb|JQ324713.1| Homo sapiens isolate BSQ5790 mitochondrion, complete genome
	199	37	JQ324778	16569	gi|375069811|gb|JQ324778.1| Homo sapiens isolate BSQ6936 mitochondrion, complete genome
	200	38	JQ324843	16569	gi|375070721|gb|JQ324843.1| Homo sapiens isolate BSQ7878 mitochondrion, complete genome
	201	39	JQ324892	16569	gi|375071407|gb|JQ324892.1| Homo sapiens isolate BSQ8843 mitochondrion, complete genome
	202	40	JQ701943	16569	gi|381220220|gb|JQ701943.1| Homo sapiens clone 1049 mitochondrion, complete genome
	203	41	JQ701969	16571	gi|381220584|gb|JQ701969.1| Homo sapiens clone 1056 mitochondrion, complete genome
	204	42	JQ702269	16570	gi|381224784|gb|JQ702269.1| Homo sapiens clone 11741 mitochondrion, complete genome
	205	43	JQ702328	16569	gi|381225610|gb|JQ702328.1| Homo sapiens clone 12028 mitochondrion, complete genome
	206	44	JQ702502	16567	gi|381228046|gb|JQ702502.1| Homo sapiens clone 1268 mitochondrion, complete genome
	207	45	JQ702726	16569	gi|381231182|gb|JQ702726.1| Homo sapiens clone 13737 mitochondrion, complete genome
	208	46	JQ702799	16571	gi|381232204|gb|JQ702799.1| Homo sapiens clone 1406 mitochondrion, complete genome
	209	47	JQ702818	16569	gi|381232470|gb|JQ702818.1| Homo sapiens clone 1467 mitochondrion, complete genome
	210	48	JQ702865	16569	gi|381233128|gb|JQ702865.1| Homo sapiens clone 1565 mitochondrion, complete genome
	211	49	JQ703002	16571	gi|381235046|gb|JQ703002.1| Homo sapiens clone 2019 mitochondrion, complete genome
	212	50	JQ703010	16569	gi|381235158|gb|JQ703010.1| Homo sapiens clone 2038 mitochondrion, complete genome
	213	51	JQ703071	16569	gi|381236012|gb|JQ703071.1| Homo sapiens clone 2182 mitochondrion, complete genome
	214	52	JQ703132	16568	gi|381236866|gb|JQ703132.1| Homo sapiens clone 2294 mitochondrion, complete genome
	215	53	JQ703148	16569	gi|381237090|gb|JQ703148.1| Homo sapiens clone 2326 mitochondrion, complete genome
	216	54	JQ703244	16569	gi|381238434|gb|JQ703244.1| Homo sapiens clone 2506 mitochondrion, complete genome
	217	55	JQ703256	16569	gi|381238602|gb|JQ703256.1| Homo sapiens clone 2533 mitochondrion, complete genome
	218	56	JQ703317	16570	gi|381239456|gb|JQ703317.1| Homo sapiens clone 2642 mitochondrion, complete genome
	219	57	JQ703321	16569	gi|381239512|gb|JQ703321.1| Homo sapiens clone 2651 mitochondrion, complete genome
	220	58	JQ703346	16571	gi|381239862|gb|JQ703346.1| Homo sapiens clone 2708 mitochondrion, complete genome
	221	59	JQ703371	16567	gi|381240212|gb|JQ703371.1| Homo sapiens clone 2752 mitochondrion, complete genome
	222	60	JQ703504	16570	gi|381242074|gb|JQ703504.1| Homo sapiens clone 2992 mitochondrion, complete genome
	223	61	JQ703635	16569	gi|381243908|gb|JQ703635.1| Homo sapiens clone 3350 mitochondrion, complete genome
	224	62	JQ703681	16571	gi|381244552|gb|JQ703681.1| Homo sapiens clone 3476 mitochondrion, complete genome
	225	63	JQ703738	16566	gi|381245350|gb|JQ703738.1| Homo sapiens clone 362 mitochondrion, complete genome
	226	64	JQ703788	16569	gi|381246050|gb|JQ703788.1| Homo sapiens clone 3743 mitochondrion, complete genome
	227	65	JQ703923	16568	gi|381247940|gb|JQ703923.1| Homo sapiens clone 4139 mitochondrion, complete genome
	228	66	JQ703938	16570	gi|381248150|gb|JQ703938.1| Homo sapiens clone 4188 mitochondrion, complete genome
	229	67	JQ703995	16571	gi|381248948|gb|JQ703995.1| Homo sapiens clone 4379 mitochondrion, complete genome
	230	68	JQ704066	16569	gi|381249942|gb|JQ704066.1| Homo sapiens clone 455 mitochondrion, complete genome
	231	69	JQ704089	16569	gi|381250264|gb|JQ704089.1| Homo sapiens clone 4590 mitochondrion, complete genome
	232	70	JQ704111	16569	gi|381250572|gb|JQ704111.1| Homo sapiens clone 4632 mitochondrion, complete genome
	233	71	JQ704158	16570	gi|381251230|gb|JQ704158.1| Homo sapiens clone 4721 mitochondrion, complete genome
	234	72	JQ704162	16569	gi|381251286|gb|JQ704162.1| Homo sapiens clone 4729 mitochondrion, complete genome
	235	73	JQ704212	16571	gi|381251986|gb|JQ704212.1| Homo sapiens clone 4818 mitochondrion, complete genome
	236	74	JQ704235	16569	gi|381252308|gb|JQ704235.1| Homo sapiens clone 4848 mitochondrion, complete genome
	237	75	JQ704291	16571	gi|381253092|gb|JQ704291.1| Homo sapiens clone 4953 mitochondrion, complete genome
	238	76	JQ704298	16571	gi|381253190|gb|JQ704298.1| Homo sapiens clone 4965 mitochondrion, complete genome
	239	77	JQ704303	16569	gi|381253260|gb|JQ704303.1| Homo sapiens clone 4970 mitochondrion, complete genome
	240	78	JQ704324	16568	gi|381253554|gb|JQ704324.1| Homo sapiens clone 5003 mitochondrion, complete genome
	241	79	JQ704366	16570	gi|381254142|gb|JQ704366.1| Homo sapiens clone 5083 mitochondrion, complete genome
	242	80	JQ704495	16571	gi|381255948|gb|JQ704495.1| Homo sapiens clone 5328 mitochondrion, complete genome
	243	81	JQ704553	16569	gi|381256760|gb|JQ704553.1| Homo sapiens clone 5446 mitochondrion, complete genome
	244	82	JQ704566	16572	gi|381256942|gb|JQ704566.1| Homo sapiens clone 5477 mitochondrion, complete genome
	245	83	JQ704573	16570	gi|381257040|gb|JQ704573.1| Homo sapiens clone 5496 mitochondrion, complete genome
	246	84	JQ704612	16570	gi|381257586|gb|JQ704612.1| Homo sapiens clone 5575 mitochondrion, complete genome
	247	85	JQ704669	16570	gi|381258384|gb|JQ704669.1| Homo sapiens clone 5739 mitochondrion, complete genome
	248	86	JQ704756	16570	gi|381259602|gb|JQ704756.1| Homo sapiens clone 5990 mitochondrion, complete genome
	249	87	JQ704766	16569	gi|381259742|gb|JQ704766.1| Homo sapiens clone 6038 mitochondrion, complete genome
	250	88	JQ704886	16567	gi|381261422|gb|JQ704886.1| Homo sapiens clone 6539 mitochondrion, complete genome
	251	89	JQ705035	16567	gi|381263507|gb|JQ705035.1| Homo sapiens clone 6911 mitochondrion, complete genome
	252	90	JQ705080	16570	gi|381264137|gb|JQ705080.1| Homo sapiens clone 7033 mitochondrion, complete genome
	253	91	JQ705294	16569	gi|381267133|gb|JQ705294.1| Homo sapiens clone 7629 mitochondrion, complete genome
	254	92	JQ705436	16570	gi|381269121|gb|JQ705436.1| Homo sapiens clone 7986 mitochondrion, complete genome
	255	93	JQ705533	16567	gi|381270479|gb|JQ705533.1| Homo sapiens clone 8259 mitochondrion, complete genome
	256	94	JQ705579	16570	gi|381271123|gb|JQ705579.1| Homo sapiens clone 8436 mitochondrion, complete genome
	257	95	JQ705712	16571	gi|381272985|gb|JQ705712.1| Homo sapiens clone 889 mitochondrion, complete genome
	258	96	JQ705954	16569	gi|381276373|gb|JQ705954.1| Homo sapiens clone 9752 mitochondrion, complete genome
	259	97	JQ705998	16568	gi|381276989|gb|JQ705998.1| Homo sapiens clone 9915 mitochondrion, complete genome
	260	98	JQ735909	16571	gi|379316959|gb|JQ735909.1| Homo sapiens haplogroup H8 mitochondrion, complete genome
	261	99	JQ898578	16569	gi|384034656|gb|JQ898578.1| Homo sapiens haplogroup H1 mitochondrion, complete genome
	262	100	JX128043	16567	gi|393660168|gb|JX128043.1| Homo sapiens isolate B176 mitochondrion, complete genome
	263	101	JX152881	16569	gi|397176590|gb|JX152881.1| Homo sapiens isolate 1128545 mitochondrion, complete genome
	264	102	JX153093	16569	gi|397179558|gb|JX153093.1| Homo sapiens isolate 1577545 mitochondrion, complete genome
	265	103	JX153137	16570	gi|397180174|gb|JX153137.1| Homo sapiens isolate 1898397 mitochondrion, complete genome
	266	104	JX153342	16570	gi|397183044|gb|JX153342.1| Homo sapiens isolate 2454912 mitochondrion, complete genome
	267	105	JX153634	16569	gi|397187132|gb|JX153634.1| Homo sapiens isolate 4169045 mitochondrion, complete genome
	268	106	JX153703	16569	gi|397188098|gb|JX153703.1| Homo sapiens isolate 4209167 mitochondrion, complete genome
	269	107	JX153783	16570	gi|397189218|gb|JX153783.1| Homo sapiens isolate 4291760 mitochondrion, complete genome
	270	108	JX297158	16569	gi|523414878|gb|JX297158.1| Homo sapiens isolate N092 mitochondrion, complete genome
	271	109	JX297162	16569	gi|401711062|gb|JX297162.1| Homo sapiens isolate PAS50 mitochondrion, complete genome
	272	110	JX297164	16570	gi|401711090|gb|JX297164.1| Homo sapiens isolate VA57 mitochondrion, complete genome
	273	111	JX307108	16570	gi|401786656|gb|JX307108.1| Homo sapiens isolate III-50_Cz mitochondrion, complete genome
	274	112	KC257371	16570	gi|444328723|gb|KC257371.1| Homo sapiens isolate S-113E mitochondrion, complete genome
	275	113	KC257391	16569	gi|444329003|gb|KC257391.1| Homo sapiens isolate D-104J mitochondrion, complete genome
	276	114	KC911338	16570	gi|519124941|gb|KC911338.1| Homo sapiens haplogroup H13a2c* mitochondrion, complete genome
	277	115	KF148188	16568	gi|557462524|gb|KF148188.1| Homo sapiens isolate Ev092_1 mitochondrion, complete genome
	278	116	KF562342	16570	gi|536861732|gb|KF562342.1| Homo sapiens haplotype H1ax mitochondrion, complete genome
	Haplogroup N Mitochondrial Genome Sequences
	Count	SubCount	GenBank ID	Seq Size	GenBank Sequence Definition
	279	1	AP008406	16571	gi|61287460|dbj|AP008406.1| Homo sapiens mitochondrial DNA, complete genome, isolate: PDsq0096
	280	2	AP008608	16570	gi|61287788|dbj|AP008608.1| Homo sapiens mitochondrial DNA, complete genome, isolate: ONsq0111
	281	3	AP008630	16572	gi|61287825|dbj|AP008630.1| Homo sapiens mitochondrial DNA, complete genome, isolate: ONsq0148
	282	4	AP008673	16574	gi|61287897|dbj|AP008673.1| Homo sapiens mitochondrial DNA, complete genome, isolate: HNsq0186
	283	5	AP008726	16570	gi|61288001|dbj|AP008726.1| Homo sapiens mitochondrial DNA, complete genome, isolate: HNsq0252
	284	6	AP009434	16570	gi|189179072|dbj|AP009434.1| Homo sapiens mitochondrial DNA, complete genome, isolate: mdmd16
	285	7	AP010674	16573	gi|171452577|dbj|AP010674.1| Homo sapiens mitochondrial DNA, complete genome, isolate: SCsq0014
	286	8	AP010995	16572	gi|222052204|dbj|AP010995.1| Homo sapiens mitochondrial DNA, complete genome, isolate: SPsq0029, from Japanese schizophrenic patient
	287	9	FJ348184	16572	gi|213989610|gb|FJ348184.1| Homo sapiens isolate ST014 mitochondrion, complete genome
	288	10	FJ748708	16569	gi|224036520|gb|FJ748708.1| Homo sapiens isolate SC25 mitochondrion, complete genome
	289	11	GU123019	16570	gi|262343872|gb|GU123019.1| Homo sapiens isolate Tm56 mitochondrion, complete genome
	290	12	GU290207	16573	gi|281428278|gb|GU290207.1| Homo sapiens isolate N1a_17 mitochondrion, complete genome
	291	13	GU290209	16575	gi|281428306|gb|GU290209.1| Homo sapiens isolate N1a_2 mitochondrion, complete genome
	292	14	GU290215	16574	gi|281428390|gb|GU290215.1| Homo sapiens isolate Russian_233 mitochondrion, complete genome
	293	15	GU290216	16574	gi|281428404|gb|GU290216.1| Homo sapiens isolate Russian_330 mitochondrion, complete genome
	294	16	JX153442	16567	gi|397184444|gb|JX153442.1| Homo sapiens isolate 2518783 mitochondrion, complete genome
	295	17	KC867115	16569	gi|512392291|gb|KC867115.1| Homo sapiens isolate 108Cas mitochondrion, complete genome
	Haplogroup T Mitochondrial Genome Sequences
	Count	SubCount	GenBank ID	Seq Size	GenBank Sequence Definition
	296	1	AY495291	16569	gi|40849273|gb|AY495291.1| Homo sapiens isolate T2-04 mitochondrion, complete genome
	297	2	AY495296	16570	gi|40849343|gb|AY495296.1| Homo sapiens isolate T2-09 mitochondrion, complete genome
	298	3	EF177406	16570	gi|119380189|gb|EF177406.1| Homo sapiens isolate AT02 mitochondrion, complete genome
	299	4	EF556186	16570	gi|145967961|gb|EF556186.1| Homo sapiens isolate 5167 mitochondrion, complete genome
	300	5	EF660941	16569	gi|150022789|gb|EF660941.1| Homo sapiens isolate PA_EU_IT_0029 mitochondrion, complete genome
	301	6	EU007872	16571	gi|154100934|gb|EU007872.1| Homo sapiens isolate 189 mitochondrion, complete genome
	302	7	EU007876	16571	gi|154100990|gb|EU007876.1| Homo sapiens isolate 195 mitochondrion, complete genome
	303	8	EU597578	16571	gi|171675947|gb|EU597578.1| Homo sapiens isolate HGDP01378 mitochondrion, complete genome
	304	9	GU048747	16568	gi|261608146|gb|GU048747.1| Homo sapiens haplogroup T2c mitochondrion, complete genome
	305	10	GU122980	16570	gi|262343326|gb|GU122980.1| Homo sapiens isolate Tm7 mitochondrion, complete genome
	306	11	HM184912	16569	gi|295856882|gb|HM184912.1| Homo sapiens haplogroup T1a mitochondrion, complete genome
	307	12	JF833040	16570	gi|332167455|gb|JF833040.1| Homo sapiens haplogroup T1a1 mitochondrion, complete genome
	308	13	JN089342	16570	gi|335892948|gb|JN089342.1| Homo sapiens haplogroup T1a1 mitochondrion, complete genome
	309	14	JN202494	16571	gi|339516385|gb|JN202494.1| Homo sapiens haplogroup T2c1 mitochondrion, complete genome
	310	15	JQ702643	16570	gi|381230020|gb|JQ702643.1| Homo sapiens clone 1317 mitochondrion, complete genome
	311	16	JQ702710	16570	gi|381230958|gb|JQ702710.1| Homo sapiens clone 13690 mitochondrion, complete genome
	312	17	JQ702728	16570	gi|381231210|gb|JQ702728.1| Homo sapiens clone 13739 mitochondrion, complete genome
	313	18	JQ702795	16569	gi|381232148|gb|JQ702795.1| Homo sapiens clone 1399 mitochondrion, complete genome
	314	19	JQ703030	16570	gi|381235438|gb|JQ703030.1| Homo sapiens clone 2080 mitochondrion, complete genome
	315	20	JQ703823	16568	gi|381246540|gb|JQ703823.1| Homo sapiens clone 3833 mitochondrion, complete genome
	316	21	JQ704020	16570	gi|381249298|gb|JQ704020.1| Homo sapiens clone 444 mitochondrion, complete genome
	317	22	JQ704801	16570	gi|381260232|gb|JQ704801.1| Homo sapiens clone 6136 mitochondrion, complete genome
	318	23	JQ705441	16572	gi|381269191|gb|JQ705441.1| Homo sapiens clone 7996 mitochondrion, complete genome
	319	24	JQ705982	16569	gi|381276765|gb|JQ705982.1| Homo sapiens clone 9850 mitochondrion, complete genome
	320	25	JQ796696	16571	gi|381389619|gb|JQ796696.1| Homo sapiens haplogroup T2c1a mitochondrion, complete genome
	321	26	JQ797976	16569	gi|385255680|gb|JQ797976.1| Homo sapiens isolate 2_T1 (IRQ25) mitochondrion, complete genome
	322	27	JQ798005	16570	gi|385256086|gb|JQ798005.1| Homo sapiens isolate 31_T1a1a1 (KhantBoc91) mitochondrion, complete genome
	323	28	JQ798066	16570	gi|385256940|gb|JQ798066.1| Homo sapiens isolate 92_T2b4 (Tor337) mitochondrion, complete genome
	324	29	JQ798099	16569	gi|385257402|gb|JQ798099.1| Homo sapiens isolate 125_T2c1c1 (Tor349) mitochondrion, complete genome
	325	30	JQ798103	16569	gi|385257458|gb|JQ798103.1| Homo sapiens isolate 129_T2c1c (Tor499) mitochondrion, complete genome
	326	31	JQ798138	16569	gi|385257948|gb|JQ798138.1| Homo sapiens isolate 164_T2 (Tor367) mitochondrion, complete genome
	327	32	JX152843	16570	gi|397176058|gb|JX152843.1| Homo sapiens isolate 1072024 mitochondrion, complete genome
	328	33	JX153003	16569	gi|397178298|gb|JX153003.1| Homo sapiens isolate 1298166 mitochondrion, complete genome
	329	34	JX153590	16570	gi|397186516|gb|JX153590.1| Homo sapiens isolate 3219613 mitochondrion, complete genome
	330	35	JX462725	16571	gi|408775726|gb|JX462725.1| Homo sapiens isolate P61 mitochondrion, complete genome
	331	36	KC911350	16570	gi|519125109|gb|KC911350.1| Homo sapiens haplogroup T1a1m mitochondrion, complete genome
	332	37	KC911398	16567	gi|519125781|gb|KC911398.1| Homo sapiens haplogroup T2g1 mitochondrion, complete genome
	333	38	KC911444	16570	gi|519126425|gb|KC911444.1| Homo sapiens haplogroup T2a2b mitochondrion, complete genome
	Haplogroup U Mitochondrial Genome Sequences
	Count	SubCount	GenBank ID	Seq Size	GenBank Sequence Definition
	334	1	AY714003	16569	gi|51450672|gb|AY714003.1| Homo sapiens isolate C3 mitochondrion, complete genome
	335	2	AY714005	16567	gi|51450700|gb|AY714005.1| Homo sapiens isolate R94 mitochondrion, complete genome
	336	3	AY714014	16568	gi|51450826|gb|AY714014.1| Homo sapiens isolate B81 mitochondrion, complete genome
	337	4	DQ904330	16570	gi|113201526|gb|DQ904330.1| Homo sapiens isolate BG-I-8 mitochondrion, complete genome
	338	5	FJ147313	16570	gi|197254135|gb|FJ147313.1| Homo sapiens isolate Tubalar Alt1 mitochondrion, complete genome
	339	6	FJ493504	16571	gi|215882480|gb|FJ493504.1| Homo sapiens isolate L8 mitochondrion, complete genome
	340	7	FJ499497	16567	gi|215883809|gb|FJ499497.1| Homo sapiens haplogroup U5b1 mitochondrion, complete genome
	341	8	FJ984932	16569	gi|229609908|gb|FJ984932.1| Homo sapiens haplogroup U2e mitochondrion, complete genome
	342	9	GQ368895	16569	gi|253982023|gb|GQ368895.1| Homo sapiens haplogroup U5a1 mitochondrion, complete genome
	343	10	GU123041	16570	gi|262344180|gb|GU123041.1| Homo sapiens isolate Tm115 mitochondrion, complete genome
	344	11	GU296619	16569	gi|283048027|gb|GU296619.1| Homo sapiens isolate Rus747 mitochondrion, complete genome
	345	12	GU365881	16572	gi|283049571|gb|GU365881.1| Homo sapiens haplogroup U4b mitochondrion, complete genome
	346	13	JN809915	16569	gi|350284109|gb|JN809915.1| Homo sapiens haplogroup U5a1b1 mitochondrion, complete genome
	347	14	JQ582984	16570	gi|374718337|gb|JQ582984.1| Homo sapiens haplogroup U5a1a1 mitochondrion, complete genome
	348	15	JQ701866	16570	gi|381219142|gb|JQ701866.1| Homo sapiens clone 1023 mitochondrion, complete genome
	349	16	JQ702004	16570	gi|381221074|gb|JQ702004.1| Homo sapiens clone 10693 mitochondrion, complete genome
	350	17	JQ702568	16572	gi|381228970|gb|JQ702568.1| Homo sapiens clone 12891 mitochondrion, complete genome
	351	18	JQ702913	16569	gi|381233800|gb|JQ702913.1| Homo sapiens clone 1755 mitochondrion, complete genome
	352	19	JQ703590	16570	gi|381243278|gb|JQ703590.1| Homo sapiens clone 322 mitochondrion, complete genome
	353	20	JQ703913	16569	gi|381247800|gb|JQ703913.1| Homo sapiens clone 4106 mitochondrion, complete genome
	354	21	JQ703937	16569	gi|381248136|gb|JQ703937.1| Homo sapiens clone 4187 mitochondrion, complete genome
	355	22	JQ705183	16569	gi|381265579|gb|JQ705183.1| Homo sapiens clone 7317 mitochondrion, complete genome
	356	23	JQ705243	16569	gi|381266419|gb|JQ705243.1| Homo sapiens clone 7465 mitochondrion, complete genome
	357	24	JQ705245	16569	gi|381266447|gb|JQ705245.1| Homo sapiens clone 7473 mitochondrion, complete genome
	358	25	JQ705279	16570	gi|381266923|gb|JQ705279.1| Homo sapiens clone 7592 mitochondrion, complete genome
	359	26	JQ705297	16569	gi|381267175|gb|JQ705297.1| Homo sapiens clone 7641 mitochondrion, complete genome
	360	27	JQ705386	16570	gi|381268421|gb|JQ705386.1| Homo sapiens clone 7887 mitochondrion, complete genome
	361	28	JQ705621	16569	gi|381271711|gb|JQ705621.1| Homo sapiens clone 8622 mitochondrion, complete genome
	362	29	JQ705693	16569	gi|381272719|gb|JQ705693.1| Homo sapiens clone 8812 mitochondrion, complete genome
	363	30	JX153227	16567	gi|397181434|gb|JX153227.1| Homo sapiens isolate 1982507 mitochondrion, complete genome
	364	31	JX153770	16569	gi|397189036|gb|JX153770.1| Homo sapiens isolate 4279234 mitochondrion, complete genome
	365	32	JX154009	16570	gi|397192382|gb|JX154009.1| Homo sapiens isolate 5153766 mitochondrion, complete genome
	366	33	KC911288	16568	gi|519124241|gb|KC911288.1| Homo sapiens haplogroup U7a4a1a mitochondrion, complete genome
	367	34	KC911409	16570	gi|519125935|gb|KC911409.1| Homo sapiens haplogroup U5a1g1 mitochondrion, complete genome
	368	35	KC911455	16567	gi|519126579|gb|KC911455.1| Homo sapiens haplogroup U7a3a1 mitochondrion, complete genome
	369	36	KC911509	16567	gi|519127335|gb|KC911509.1| Homo sapiens haplogroup U7a2a1 mitochondrion, complete genome
