# Supplementary material for: Kazak mitochondrial genomes provide insights into the human population history of Central Eurasia
Source: PLoS One. 2022 Nov 29;17(11):e0277771. doi: 10.1371/journal.pone.0277771 (PMC9707748; doi:10.1371/journal.pone.0277771)
Supplement: S6 Table — Ethnicity and GenBank ID information of the samples can be found in S2–S4 Tables. (XLSX) [file pone.0277771.s008.xlsx]

## Sheet: Sheet 1
	Supplementary Table 6. Sample ID list of the Mitochondrial Genomes (N=1155) used for the second round of mtGenome Analysis. Ethnicity and GenBank ID Information of the samples can be found in S2-4 Tables.
	Count	Sample ID
	1	AL006
	2	AL014
	3	Alt178.MD07
	4	Bur27.MD17
	5	Bur393.MD07
	6	Bur523.MD07
	7	Bur643.MD07
	8	HuD1.BM18
	9	JA018
	10	JA021
	11	JA117
	12	JA151
	13	Kaz185.MI07
	14	Kir224.PM18
	15	SH019
	16	SH110
	17	SH111
	18	Shr004.KL13
	19	Shr013.KL13
	20	Shr023.KL13
	21	Shr056.KL13
	22	Shr059.KL13
	23	Shr062.KL13
	24	Shr073.KL13
	25	Shr075.KL13
	26	Shr077.KL13
	27	Shr114.KL13
	28	Shr125.KL13
	29	Shr131.KL13
	30	Shr150.KL13
	31	Shr184.KL13
	32	Tib043.KL16
	33	Tib074.KL16
	34	Uyg0110.ZH17
	35	Uyg0156.ZH17
	36	Uyg0208.ZH17
	37	Uyg0275.ZH17
	38	Uyg0310.ZH17
	39	Uyg0320.ZH17
	40	Uyg0520.ZH17
	41	Uyg0537.ZH17
	42	Uyg0590.ZH17
	43	Uyg0661.ZH17
	44	Uyg0673.ZH17
	45	Uyg0715.ZH17
	46	Uyg0761.ZH17
	47	Uyg0920.ZH17
	48	Uyg0979.ZH17
	49	Uyg1021.ZH17
	50	Uyg1131.ZH17
	51	Uyg1185.ZH17
	52	Uyg1213.ZH17
	53	Uyg1310.ZH17
	54	Uyg1320.ZH17
	55	Uyg1330.ZH17
	56	Uyg1335.ZH17
	57	Uyg1342.ZH17
	58	Uyg1396.ZH17
	59	Uyg1450.ZH17
	60	Uyg1479.ZH17
	61	Uyg419.PM18
	62	Uyg449.PM18
	63	AP008307
	64	AP008364
	65	AP008459
	66	AP008617
	67	AP008874
	68	AP008914
	69	AP010675
	70	AP010701
	71	AP013268
	72	AY519488
	73	AY963575
	74	EF114282
	75	EF153775
	76	EF153780
	77	EF153794
	78	EF153797
	79	EF153799
	80	EF397559
	81	EF397560
	82	EU095547
	83	GU014565
	84	GU377085
	85	HM569228
	86	JF824891
	87	JX153385
	88	KF056302
	89	Alt196.MD12
	90	Bur301.MD12
	91	Bur336.MD12
	92	Bur9.MD17
	93	Kir205.PM18
	94	Kir232.PM18
	95	SH010
	96	SH017
	97	SH020
	98	SU112
	99	Tib094.KL16
	100	Uyg0185.ZH17
	101	Uyg0312.ZH17
	102	Uyg0549.ZH17
	103	Uyg0612.ZH17
	104	Uyg0923.ZH17
	105	Uyg1123.ZH17
	106	AP008273
	107	AP008546
	108	AP010771
	109	AP013282
	110	JN857017
	111	KF540694
	112	KF849981
	113	AL009
	114	Alt121.MD10
	115	Alt136.MD10
	116	Alt148.MD10
	117	Alt186.MD10
	118	Alt202.MD10
	119	Bur10.MD17
	120	Bur318.MD10
	121	Bur344.MD10
	122	Bur370.MD10
	123	Bur416.MD10
	124	Bur441.MD10
	125	Bur446.MD10
	126	Bur450.MD10
	127	Bur518.MD10
	128	Bur540.MD10
	129	Bur556.MD17
	130	Bur56.MD17
	131	Bur579.MD17
	132	Bur584.MD17
	133	Bur610.MD10
	134	Bur611.MD17
	135	Bur637.MD17
	136	Bur641.MD10
	137	Bur644.MD17
	138	JA010
	139	JA013
	140	JA019
	141	JA101
	142	JA135
	143	JA143
	144	KZ103
	145	Kir138.PM18
	146	Kir247.PM18
	147	Kir250.PM18
	148	Kir252.PM18
	149	SH004
	150	SH011
	151	SH023
	152	SH026
	153	SH106
	154	SH108
	155	SH130
	156	SH132
	157	SU013
	158	Taj20.PM18
	159	Tib034.KL16
	160	Tib164.KL16
	161	Tub7.NV08
	162	Uyg0101.ZH17
	163	Uyg0167.ZH17
	164	Uyg0182.ZH17
	165	Uyg0184.ZH17
	166	Uyg0218.ZH17
	167	Uyg0243.ZH17
	168	Uyg0293.ZH17
	169	Uyg0317.ZH17
	170	Uyg0319.ZH17
	171	Uyg0345.ZH17
	172	Uyg0357.ZH17
	173	Uyg0382.ZH17
	174	Uyg0397.ZH17
	175	Uyg0473.ZH17
	176	Uyg0553.ZH17
	177	Uyg0614.ZH17
	178	Uyg0648.ZH17
	179	Uyg0663.ZH17
	180	Uyg0708.ZH17
	181	Uyg0878.ZH17
	182	Uyg0937.ZH17
	183	Uyg0957.ZH17
	184	Uyg0994.ZH17
	185	Uyg1005.ZH17
	186	Uyg1017.ZH17
	187	Uyg1081.ZH17
	188	Uyg1099.ZH17
	189	Uyg1115.ZH17
	190	Uyg1192.ZH17
	191	Uyg1208.ZH17
	192	Uyg1237.ZH17
	193	Uyg1398.ZH17
	194	Uyg1410.ZH17
	195	Uyg1412.ZH17
	196	Uyg1427.ZH17
	197	Uyg1442.ZH17
	198	AY615359
	199	EF429136
	200	EU007861
	201	EU482323
	202	EU482361
	203	EU482375
	204	FJ383607
	205	FJ383627
	206	FJ383630
	207	FJ383631
	208	FJ383636
	209	FJ951438
	210	FJ951451
	211	FJ951457
	212	FJ951459
	213	FJ951515
	214	FJ951548
	215	HM036530
	216	KF056249
	217	KF148092
	218	KF148469
	219	KF148480
	220	AL107
	221	AL108
	222	AL112
	223	AL116
	224	AL117
	225	Alt170.MD10
	226	Alt193.MD10
	227	Bur21.MD17
	228	Bur305.MD10
	229	Bur313.MD10
	230	Bur335.MD10
	231	Bur346.MD10
	232	Bur349.MD10
	233	Bur350.MD10
	234	Bur361.MD10
	235	Bur364.MD10
	236	Bur438.MD10
	237	Bur5.MD17
	238	Bur504.MD10
	239	Bur505.MD17
	240	Bur513.MD10
	241	Bur52.MD17
	242	Bur521.MD10
	243	Bur545.MD17
	244	Bur549.MD17
	245	Bur558.MD10
	246	Bur566.MD17
	247	Bur569.MD10
	248	Bur603.MD17
	249	Bur625.MD17
	250	JA005
	251	JA006
	252	JA015
	253	JA016
	254	JA104
	255	JA110
	256	JA115
	257	JA118
	258	JA124
	259	JA130
	260	JA131
	261	JA137
	262	KZ101
	263	Kaz186.MI07
	264	Kaz188.MI07
	265	Kir211.PM18
	266	Kir220.PM18
	267	Kir225.PM18
	268	Kir229.PM18
	269	Kir238.PM18
	270	Kir241.PM18
	271	Kir244.PM18
	272	SH001
	273	SH003
	274	SH005
	275	SH006
	276	SH007
	277	SH012
	278	SH027
	279	SH117
	280	SH119
	281	SH120
	282	SH121
	283	SH124
	284	SH127
	285	SH131
	286	SU009
	287	SU109
	288	SU110
	289	SU111
	290	SU113
	291	Shr002.KL13
	292	Shr031.KL13
	293	Shr047.KL13
	294	Tat125.BM10
	295	Tat8.BM10
	296	Tib008.KL16
	297	Tib010.KL16
	298	Tib059.KL16
	299	Tib090.KL16
	300	Tib096.KL16
	301	Tib103.KL16
	302	Tib109.KL16
	303	Tib142.KL16
	304	Tib143.KL16
	305	Tib169.KL16
	306	Tib171.KL16
	307	Tib186.KL16
	308	Tib188.KL16
	309	Tib191.KL16
	310	Tib195.KL16
	311	Tib244.KL16
	312	Tib601.KL16
	313	Tib606.KL16
	314	Tib609.KL16
	315	Tub102.RS12
	316	Tub103.RS12
	317	Tub13.RS12
	318	Tub19.NV08
	319	Tub26.RS12
	320	Tub3.NV08
	321	Tub8.NV08
	322	Tub9.RS12
	323	Uyg0044.ZH17
	324	Uyg0172.ZH17
	325	Uyg0201.ZH17
	326	Uyg0210.ZH17
	327	Uyg0238.ZH17
	328	Uyg0240.ZH17
	329	Uyg0244.ZH17
	330	Uyg0307.ZH17
	331	Uyg0314.ZH17
	332	Uyg0330.ZH17
	333	Uyg0366.ZH17
	334	Uyg0399.ZH17
	335	Uyg0450.ZH17
	336	Uyg0451.ZH17
	337	Uyg0477.ZH17
	338	Uyg0480.ZH17
	339	Uyg0500.ZH17
	340	Uyg0547.ZH17
	341	Uyg0573.ZH17
	342	Uyg0607.ZH17
	343	Uyg0608.ZH17
	344	Uyg0620.ZH17
	345	Uyg0624.ZH17
	346	Uyg0645.ZH17
	347	Uyg0726.ZH17
	348	Uyg0736.ZH17
	349	Uyg0742.ZH17
	350	Uyg0759.ZH17
	351	Uyg0760.ZH17
	352	Uyg0932.ZH17
	353	Uyg0986.ZH17
	354	Uyg1041.ZH17
	355	Uyg1066.ZH17
	356	Uyg1172.ZH17
	357	Uyg1182.ZH17
	358	Uyg1242.ZH17
	359	Uyg1250.ZH17
	360	Uyg1376.ZH17
	361	Uyg1384.ZH17
	362	Uyg1388.ZH17
	363	Uyg1401.ZH17
	364	Uyg1458.ZH17
	365	Uyg1465.ZH17
	366	Uyg1482.ZH17
	367	Uyg429.PM18
	368	Uyg447.PM18
	369	AP008264
	370	AP008289
	371	AP008333
	372	AP008345
	373	AP008432
	374	AP008434
	375	AP008457
	376	AP008467
	377	AP008536
	378	AP008674
	379	AP008684
	380	AP008739
	381	AP008757
	382	AP008771
	383	AP008854
	384	AP008876
	385	AP009424
	386	AP009445
	387	AP010743
	388	AP011004
	389	AP011023
	390	AP011040
	391	AP013111
	392	AP013158
	393	AP013197
	394	AP013251
	395	AP013256
	396	AY255160
	397	AY255162
	398	AY570525
	399	EU007895
	400	EU482309
	401	EU482325
	402	EU482337
	403	EU482385
	404	FJ383195
	405	FJ383213
	406	FJ858880
	407	FJ858882
	408	FJ951450
	409	FJ951458
	410	FJ951467
	411	FJ951498
	412	FJ951514
	413	FJ951535
	414	FJ951581
	415	GU122981
	416	HM030530
	417	HM153528
	418	JF824949
	419	JF824956
	420	KC994014
	421	KF148265
	422	KF540670
	423	KF540755
	424	KF540841
	425	KF849928
	426	Bar124.MD12
	427	Bur28.MD17
	428	Bur514.MD17
	429	Bur550.MD17
	430	Bur615.MD17
	431	Bur619.MD17
	432	Bur631.MD17
	433	JA011
	434	JA014
	435	JA024
	436	JA108
	437	JA126
	438	JA128
	439	Kir243.PM18
	440	Rus10.FTDNA
	441	SH014
	442	SH018
	443	SU003
	444	SU007
	445	SU102
	446	SU105
	447	Tib052.KL16
	448	Tib061.KL16
	449	Tib138.KL16
	450	Tib180.KL16
	451	Uyg0005.ZH17
	452	Uyg0011.ZH17
	453	Uyg0065.ZH17
	454	Uyg0068.ZH17
	455	Uyg0074.ZH17
	456	Uyg0103.ZH17
	457	Uyg0106.ZH17
	458	Uyg0109.ZH17
	459	Uyg0253.ZH17
	460	Uyg0255.ZH17
	461	Uyg0315.ZH17
	462	Uyg0364.ZH17
	463	Uyg0369.ZH17
	464	Uyg0490.ZH17
	465	Uyg0550.ZH17
	466	Uyg0564.ZH17
	467	Uyg0575.ZH17
	468	Uyg0605.ZH17
	469	Uyg0679.ZH17
	470	Uyg0718.ZH17
	471	Uyg0967.ZH17
	472	Uyg1314.ZH17
	473	Uyg1351.ZH17
	474	Uyg1359.ZH17
	475	Uyg1438.ZH17
	476	Uyg1443.ZH17
	477	Uyg1471.ZH17
	478	Uyg424.PM18
	479	Uyg441.PM18
	480	AP008347
	481	AP008475
	482	AP008498
	483	AP008591
	484	AP008692
	485	AP008701
	486	AP008919
	487	AP010754
	488	AP013115
	489	AP013215
	490	AP013247
	491	AY255168
	492	AY255180
	493	AY963572
	494	DQ272125
	495	FJ198216
	496	HM238209
	497	HQ405768
	498	JN857034
	499	KF148222
	500	KF540654
	501	KF849920
	502	AL003
	503	AL101
	504	AL103
	505	Bur512.MD17
	506	Bur517.MD17
	507	Bur525.MD17
	508	Bur527.MD17
	509	Bur530.MD17
	510	Bur538.MD17
	511	Bur544.MD17
	512	Bur548.MD17
	513	Bur564.MD17
	514	Bur565.MD17
	515	Bur574.MD17
	516	Bur582.MD17
	517	Bur598.MD17
	518	Bur609.MD17
	519	Bur614.MD17
	520	Bur616.MD17
	521	JA007
	522	JA009
	523	JA020
	524	JA116
	525	JA119
	526	JA120
	527	JA133
	528	JA145
	529	Kir143.PM18
	530	Kir222.PM18
	531	Kir228.PM18
	532	Pol202.MM13
	533	SH013
	534	SH016
	535	SH021
	536	SH022
	537	SH101
	538	SU106
	539	Shr048.KL13
	540	Taj132.PM18
	541	Tat95.BM10
	542	Tib007.KL16
	543	Tib086.KL16
	544	Tib105.KL16
	545	Tib207.KL16
	546	Tib2748.ZM09
	547	Tib805.ZM09
	548	Uyg0030.ZH17
	549	Uyg0084.ZH17
	550	Uyg0130.ZH17
	551	Uyg0204.ZH17
	552	Uyg0305.ZH17
	553	Uyg0324.ZH17
	554	Uyg0379.ZH17
	555	Uyg0466.ZH17
	556	Uyg0591.ZH17
	557	Uyg0596.ZH17
	558	Uyg0630.ZH17
	559	Uyg0658.ZH17
	560	Uyg0689.ZH17
	561	Uyg0756.ZH17
	562	Uyg0921.ZH17
	563	Uyg0988.ZH17
	564	Uyg0995.ZH17
	565	Uyg1132.ZH17
	566	Uyg1340.ZH17
	567	Uyg1428.ZH17
	568	Uyg1448.ZH17
	569	Uyg1475.ZH17
	570	Uyg428.PM18
	571	Uyg434.PM18
	572	Uyg435.PM18
	573	AP008313
	574	AP008401
	575	AP008528
	576	AP008535
	577	AP008645
	578	AP008662
	579	AP008897
	580	AP010829
	581	AP011017
	582	AY255139
	583	DQ272108
	584	DQ272111
	585	EU597571
	586	FJ198217
	587	FJ383509
	588	GU014566
	589	GU123035
	590	HM030544
	591	HM036563
	592	JF824842
	593	JF824853
	594	JF824917
	595	JF824986
	596	JQ705820
	597	JX266266
	598	KC911517
	599	KF849910
	600	KF849943
	601	AL001
	602	AL005
	603	AL007
	604	AL012
	605	AL110
	606	AL113
	607	AL119
	608	AL120
	609	Alt116.MD14
	610	Alt134.MD14
	611	Alt141.MD14
	612	Alt198.MD14
	613	Bur2.MD14
	614	Bur388.MD14
	615	Bur439.MD14
	616	Bur503.MD14
	617	Bur503.MD17
	618	Bur529.MD14
	619	Bur55.MD14
	620	Bur560.MD14
	621	Bur585.MD14
	622	Bur586.MD14
	623	Bur590.MD14
	624	Bur592.MD14
	625	Bur596.MD14
	626	Bur601.MD14
	627	Bur628.MD14
	628	Bur647.MD14
	629	Bur8.MD14
	630	Cze18.MM13
	631	Cze50.MM13
	632	HuD13.BM18
	633	HuD14.BM18
	634	HuD15.BM18
	635	HuD28.BM18
	636	HuD29.BM18
	637	HuD34.BM18
	638	HuD36.BM18
	639	HuD38.BM18
	640	HuD4.BM18
	641	HuG42.BM18
	642	HuG84.BM18
	643	HuP574.BM18
	644	HuS14.BM18
	645	HuS16.BM18
	646	HuS18.BM18
	647	HuS24.BM18
	648	HuS25.BM18
	649	HuS29.BM18
	650	HuS33.BM18
	651	HuS6.BM18
	652	JA008
	653	JA012
	654	JA023
	655	JA102
	656	JA103
	657	JA105
	658	JA111
	659	JA146
	660	JA148
	661	Kir105.PM18
	662	Kir134.PM18
	663	Kir201.PM18
	664	Kir203.PM18
	665	Kir242.PM18
	666	Kir246.PM18
	667	Kir257.PM18
	668	Pol150.MM13
	669	Pol176.MM13
	670	Pol337.MM13
	671	Pol343.MM13
	672	Pol356.MM13
	673	Pol381.MM13
	674	Pol51.MM13
	675	Pol55.MM13
	676	Pol656.MM13
	677	PolD26.MM13
	678	Rus10.MM13
	679	Rus104.MM13
	680	Rus13.FTDNA
	681	Rus14.FTDNA
	682	Rus17.MM13
	683	Rus20.MM13
	684	Rus26.FTDNA
	685	Rus34.MM13
	686	Rus36.FTDNA
	687	Rus4.FTDNA
	688	Rus41.FTDNA
	689	Rus41.MM13
	690	Rus42.FTDNA
	691	Rus45.FTDNA
	692	Rus48.FTDNA
	693	Rus5.FTDNA
	694	Rus50.FTDNA
	695	Rus51.FTDNA
	696	Rus54.MM13
	697	Rus60.FTDNA
	698	Rus67.MM13
	699	Rus7.FTDNA
	700	Rus8.FTDNA
	701	Rus9.MM13
	702	Rus96.MM13
	703	SH024
	704	SH025
	705	SH103
	706	SH104
	707	SH107
	708	SH115
	709	SH118
	710	SH126
	711	SU010
	712	SU012
	713	SU103
	714	Shr129.KL13
	715	Slo107.MM13
	716	Slo148.MM13
	717	Slo149.MM13
	718	Slo2.MM13
	719	Slo246Slo.MM13
	720	Slo69.MM13
	721	Taj143.PM18
	722	Taj146.PM18
	723	Taj15.PM18
	724	Taj162.PM18
	725	Taj217.PM18
	726	Taj245.PM18
	727	Taj280.PM18
	728	Tat10.BM10
	729	Tat2.BM10
	730	Tat22.BM10
	731	Tat24.BM10
	732	Tat34.BM10
	733	Tat47.BM10
	734	Tat51.BM10
	735	Tat57.BM10
	736	Tat62.BM10
	737	Tub4.RS12
	738	Uyg0092.ZH17
	739	Uyg0304.ZH17
	740	Uyg0361.ZH17
	741	Uyg0390.ZH17
	742	Uyg0725.ZH17
	743	Uyg0915.ZH17
	744	Uyg0919.ZH17
	745	Uyg0966.ZH17
	746	Uyg1020.ZH17
	747	Uyg1137.ZH17
	748	Uyg1296.ZH17
	749	Uyg1309.ZH17
	750	Uyg1322.ZH17
	751	Uyg1352.ZH17
	752	Uyg1402.ZH17
	753	Uyg1474.ZH17
	754	Uyg425.PM18
	755	AM263187
	756	AM263190
	757	AY195758
	758	AY339431
	759	AY495103
	760	AY495167
	761	AY495170
	762	AY738957
	763	AY738977
	764	EF177429
	765	EF556177
	766	EF556178
	767	EF556184
	768	EU369376
	769	EU372627
	770	EU600345
	771	FJ966912
	772	GU122976
	773	GU984044
	774	HM021152
	775	HM171271
	776	HM171275
	777	HM171279
	778	HM488738
	779	HM765465
	780	HQ659693
	781	HQ659703
	782	HQ663878
	783	HQ703482
	784	JN603189
	785	JN604117
	786	JQ324552
	787	JQ324627
	788	JQ324670
	789	JQ324708
	790	JQ324713
	791	JQ324778
	792	JQ324843
	793	JQ324892
	794	JQ701943
	795	JQ701969
	796	JQ702269
	797	JQ702328
	798	JQ702502
	799	JQ702726
	800	JQ702799
	801	JQ702818
	802	JQ702865
	803	JQ703002
	804	JQ703010
	805	JQ703071
	806	JQ703132
	807	JQ703148
	808	JQ703244
	809	JQ703256
	810	JQ703317
	811	JQ703321
	812	JQ703346
	813	JQ703371
	814	JQ703504
	815	JQ703635
	816	JQ703681
	817	JQ703738
	818	JQ703788
	819	JQ703923
	820	JQ703938
	821	JQ703995
	822	JQ704066
	823	JQ704089
	824	JQ704111
	825	JQ704158
	826	JQ704162
	827	JQ704212
	828	JQ704235
	829	JQ704291
	830	JQ704298
	831	JQ704303
	832	JQ704324
	833	JQ704366
	834	JQ704495
	835	JQ704553
	836	JQ704566
	837	JQ704573
	838	JQ704612
	839	JQ704669
	840	JQ704756
	841	JQ704766
	842	JQ704886
	843	JQ705035
	844	JQ705080
	845	JQ705294
	846	JQ705436
	847	JQ705533
	848	JQ705579
	849	JQ705712
	850	JQ705954
	851	JQ705998
	852	JQ735909
	853	JQ898578
	854	JX128043
	855	JX152881
	856	JX153093
	857	JX153137
	858	JX153342
	859	JX153634
	860	JX153703
	861	JX153783
	862	JX297158
	863	JX297162
	864	JX297164
	865	JX307108
	866	KC257371
	867	KC257391
	868	KC911338
	869	KF148188
	870	KF562342
	871	AL105
	872	Bur430.MD14
	873	Bur437.MD14
	874	HuD23.BM18
	875	HuD39.BM18
	876	HuD40.BM18
	877	HuS15.BM18
	878	JA001
	879	JA002
	880	JA112
	881	JA121
	882	JA132
	883	Kaz187.MI07
	884	Kaz189.MI07
	885	Kir112.PM18
	886	Kir176.PM18
	887	Kir184.PM18
	888	Kir193.PM18
	889	Kir209.PM18
	890	Rus22.FTDNA
	891	Rus27.FTDNA
	892	Rus43.FTDNA
	893	Rus52.FTDNA
	894	Rus54.FTDNA
	895	Rus56.FTDNA
	896	SH002
	897	SH008
	898	SH105
	899	SH114
	900	SH116
	901	SU006
	902	SU008
	903	Taj13.PM18
	904	Taj188.PM18
	905	Taj201.PM18
	906	Taj213.PM18
	907	Taj219.PM18
	908	Taj238.PM18
	909	Taj24.PM18
	910	Taj282.PM18
	911	Taj297.PM18
	912	Taj307.PM18
	913	Taj309.PM18
	914	Taj9.PM18
	915	Taj97.PM18
	916	Tat26.BM10
	917	Tat42.BM10
	918	Tat52.BM10
	919	Tat65.BM10
	920	Tat7.BM10
	921	Uyg0342.ZH17
	922	Uyg0400.ZH17
	923	Uyg0503.ZH17
	924	Uyg0523.ZH17
	925	Uyg0546.ZH17
	926	Uyg0571.ZH17
	927	Uyg0580.ZH17
	928	Uyg0585.ZH17
	929	Uyg0602.ZH17
	930	Uyg0668.ZH17
	931	Uyg0939.ZH17
	932	Uyg1061.ZH17
	933	Uyg1084.ZH17
	934	Uyg1156.ZH17
	935	Uyg1161.ZH17
	936	Uyg1169.ZH17
	937	Uyg1234.ZH17
	938	Uyg1240.ZH17
	939	Uyg1319.ZH17
	940	Uyg1355.ZH17
	941	Uyg1367.ZH17
	942	Uyg1375.ZH17
	943	Uyg1407.ZH17
	944	AY495291
	945	AY495296
	946	EF177406
	947	EF556186
	948	EF660941
	949	EU007872
	950	EU007876
	951	EU597578
	952	GU048747
	953	GU122980
	954	HM184912
	955	JF833040
	956	JN089342
	957	JN202494
	958	JQ702643
	959	JQ702710
	960	JQ702728
	961	JQ702795
	962	JQ703030
	963	JQ703823
	964	JQ704020
	965	JQ704801
	966	JQ705441
	967	JQ705982
	968	JQ796696
	969	JQ797976
	970	JQ798005
	971	JQ798066
	972	JQ798099
	973	JQ798103
	974	JQ798138
	975	JX152843
	976	JX153003
	977	JX153590
	978	JX462725
	979	KC911350
	980	KC911398
	981	KC911444
	982	AL008
	983	AL010
	984	AL109
	985	AL114
	986	AL115
	987	Alt123.MD14
	988	Bar139.MD14
	989	Bar33.MD14
	990	Bel13.BM08
	991	Bel92.BM08
	992	Bur11.MD14
	993	Bur24.MD17
	994	Bur516.MD14
	995	Bur6.MD14
	996	Bur605.MD14
	997	Bur607.MD14
	998	Bur648.MD14
	999	HuD37.BM18
	1000	HuD5.BM18
	1001	HuS1.BM18
	1002	HuS12.BM18
	1003	JA004
	1004	JA106
	1005	JA107
	1006	JA114
	1007	JA150
	1008	Kal37.PG15
	1009	Kir108.PM18
	1010	Kir127.PM18
	1011	Kir137.PM18
	1012	Kir175.PM18
	1013	Kir204.PM18
	1014	Kir218.PM18
	1015	Kir223.PM18
	1016	Kir248.PM18
	1017	Kir251.PM18
	1018	Kir253.PM18
	1019	Mon220.MI07
	1020	Mon225.HS17
	1021	Pol465.BM08
	1022	Rus103.BM08
	1023	Rus29.FTDNA
	1024	Rus31.FTDNA
	1025	Rus313.BM08
	1026	Rus34.FTDNA
	1027	Rus53.FTDNA
	1028	Rus59.FTDNA
	1029	Rus866.BM08
	1030	SH015
	1031	SH123
	1032	SH129
	1033	SU005
	1034	SU104
	1035	Slo150.BM08
	1036	Slo182.BM08
	1037	Slo212.BM08
	1038	Taj101.PM18
	1039	Taj109.PM18
	1040	Taj111.PM18
	1041	Taj128.PM18
	1042	Taj130.PM18
	1043	Taj144.PM18
	1044	Taj168.PM18
	1045	Taj193.PM18
	1046	Taj196.PM18
	1047	Taj197.PM18
	1048	Taj224.PM18
	1049	Taj225.PM18
	1050	Taj239.PM18
	1051	Taj243.PM18
	1052	Taj25.PM18
	1053	Taj253.PM18
	1054	Taj261.PM18
	1055	Taj270.PM18
	1056	Taj279.PM18
	1057	Taj281.PM18
	1058	Taj287.PM18
	1059	Taj294.PM18
	1060	Taj296.PM18
	1061	Taj300.PM18
	1062	Taj315.PM18
	1063	Taj52.PM18
	1064	Taj84.PM18
	1065	Tat101.BM10
	1066	Tat105.BM10
	1067	Tat115.BM10
	1068	Tat12.BM10
	1069	Tat15.BM10
	1070	Tat18.BM10
	1071	Tat21.BM10
	1072	Tat58.BM10
	1073	Tat84.BM10
	1074	Tat9.BM10
	1075	Tib023.KL16
	1076	Tib073.KL16
	1077	Tub1.RS12
	1078	Tub17.RS12
	1079	Tub20.RS12
	1080	Tub24.RS12
	1081	Tub30.RS12
	1082	Tub5.RS12
	1083	Uyg0019.ZH17
	1084	Uyg0031.ZH17
	1085	Uyg0070.ZH17
	1086	Uyg0099.ZH17
	1087	Uyg0148.ZH17
	1088	Uyg0169.ZH17
	1089	Uyg0196.ZH17
	1090	Uyg0226.ZH17
	1091	Uyg0234.ZH17
	1092	Uyg0300.ZH17
	1093	Uyg0462.ZH17
	1094	Uyg0562.ZH17
	1095	Uyg0581.ZH17
	1096	Uyg0595.ZH17
	1097	Uyg0627.ZH17
	1098	Uyg0631.ZH17
	1099	Uyg0700.ZH17
	1100	Uyg0732.ZH17
	1101	Uyg0738.ZH17
	1102	Uyg0910.ZH17
	1103	Uyg0936.ZH17
	1104	Uyg0938.ZH17
	1105	Uyg0940.ZH17
	1106	Uyg1027.ZH17
	1107	Uyg1042.ZH17
	1108	Uyg1054.ZH17
	1109	Uyg1074.ZH17
	1110	Uyg1090.ZH17
	1111	Uyg1117.ZH17
	1112	Uyg1276.ZH17
	1113	Uyg1368.ZH17
	1114	Uyg1386.ZH17
	1115	Uyg1423.ZH17
	1116	Uyg445.PM18
	1117	Uzb128.HS17
	1118	Uzb129.HS17
	1119	Uzb142.HS17
	1120	AY714003
	1121	AY714005
	1122	AY714014
	1123	DQ904330
	1124	FJ147313
	1125	FJ493504
	1126	FJ499497
	1127	FJ984932
	1128	GQ368895
	1129	GU123041
	1130	GU296619
	1131	GU365881
	1132	JN809915
	1133	JQ582984
	1134	JQ701866
	1135	JQ702004
	1136	JQ702568
	1137	JQ702913
	1138	JQ703590
	1139	JQ703913
	1140	JQ703937
	1141	JQ705183
	1142	JQ705243
	1143	JQ705245
	1144	JQ705279
	1145	JQ705297
	1146	JQ705386
	1147	JQ705621
	1148	JQ705693
	1149	JX153227
	1150	JX153770
	1151	JX154009
	1152	KC911288
	1153	KC911409
	1154	KC911455
	1155	KC911509
